# Supplementary material for: Fucosylation of HLA-DRB1 regulates CD4+ T cell-mediated anti-melanoma immunity and enhances immunotherapy efficacy
Source: Nat Cancer. 2023 Jan 23;4(2):222–39. doi: 10.1038/s43018-022-00506-7 (PMC9970875; doi:10.1038/s43018-022-00506-7)
Supplement: Supplementary file 3 — Supplementary Table 1. Flow cytometric source data for the SW1 mouse model of l-fuc with or without FTY720 (Fig. 2). Supplementary Table 2. Flow cytometric source data for the SM1 mouse model of l-fuc with or without anti-PD1 therapy (Fig. 5). Supplementary Table 3. Single-cell segmented immunofluorescent staining-derived data values for Moffitt Cancer Center, MGH and MDACC patient tumor sections. Supplementary Table 4. Oligonucleotide sequences. [file 43018_2022_506_MOESM3_ESM.xlsx]

## Sheet: Supplementary Table 1
Indicated cell population numbers for Fig. 2c
All non-SEM values represent the # of indicated cell types per 10^6 cells of total tumor homogenate.
	Tumor-->	Control	L-fucose	FTY720	FTY720 + L-fucose		Lymph Node -->	Control	L-fucose	FTY720	FTY720 + L-fucose
Day 12
CD4 naïve		5169.21						127689
SEM		5109.84						1582.02
CD4 stem central memory		82.3882						1100.52
SEM		79.198						162.277
CD4 central memory		95.9831						483.893
SEM		58.9091						89.4894
CD4 effector memory		913.81						3523.94
SEM		459.686						359.309
CD8 naïve		59.987						57929.2
SEM		18.2185						6304.49
CD8 stem central memory		9.84791						906.057
SEM		3.85481						277.814
CD8 central memory		192.923						409.497
SEM		75.1921						83.1506
CD8 effector memory		954.212						601.619
SEM		523.3						211.62
cDC1		1034.53						456.335
SEM		654.513						209.218
cDC2		18855.2						135.84
SEM		3021.94						19.1417
moDC		12852.7						98.5098
SEM		6492.87						95.3116
Day 28
CD4 naïve		21.6193	30.4372	60.0283	28.3014			4030.93	9286.89	20717.9	17023.6
SEM		6.08178	7.44373	13.7752	4.20383			1028.55	4035.4	9884.58	8992.2
CTL vs. L-fuc -> P-value		0.425131
CD4 stem central memory		4.22216	5.58936	0.874034	0			268146	53601.8	24893.3	18115.9
SEM		2.44751	3.94506	0.78176	0			49057.8	26129.4	13473.7	4551.24
CTL vs. L-fuc -> P-value		0.795444
CD4 central memory		14.5514	6.03502	11.5554	3.70365			13175	2289.2	1362.38	804.522
SEM		4.1667	1.18791	6.11019	3.31166			2311.21	1180.74	433.534	133.56
CTL vs. L-fuc -> P-value		0.0994201
CD4 effector memory		1268.62	568.19	336.075	381.634			1787.69	445.146	372.527	225.428
SEM		569.697	197.616	125.471	35.8983			355.451	192.318	217.073	96.0478
CTL vs. L-fuc -> P-value		0.295323
CD8 naïve		33.0441	34.6005	24.5395	23.1445			104987	18072.3	6153.14	2874.93
SEM		10.5775	12.1435	10.513	8.66407			13217.8	7418.79	4933.86	1056.91
CD8 stem central memory		0	0	0	0			6732.04	980.963	311.587	69.4316
SEM		0	0	0	0			484.473	455.619	277.808	38.2652
CD8 central memory		1.79632	1.23625	1.22239	3.21768			1487.85	295.923	85.4462	50.3932
SEM		2.00834	1.38217	1.22239	2.69734			189.861	165.569	82.4413	26.5082
CD8 effector memory		152.223	108.288	54.0248	104.516			1266.8	888.796	421.08	74.2823
SEM		67.8105	53.1199	10.3195	17.956			355.481	366.927	378.213	40.8471
cDC1		548.134	2301.44	463.941	2828.33			370.653	359.102	147.794	301.647
SEM		179.92	442.534	132.097	1037.71			87.0776	87.8261	63.2833	93.7063
CTL vs. L-fuc -> P-value		0.00522872
cDC2		11090.6	10732	8181.08	9566.75			983.171	743.689	448.706	2993.68
SEM		3201.23	3894.78	1969.35	1870.75			86.9617	83.8767	168.84	860.668
CTL vs. L-fuc -> P-value		0.944699
moDC		6796.07	20903.9	7526.28	19154.1			25.416	37.6592	41.7372	487.279
SEM		1956.32	2037.31	3093.39	4399.04			5.79899	16.2932	17.4147	81.5308
CTL vs. L-fuc -> P-value		0.00165609
Day 42
CD4 naïve		97.8175	82.0103	44.2161	85.7131			54819.6	105780	65491.2	41632.7
SEM		18.4185	36.815	7.70164	29.2655			31520.4	43716.4	40555.6	11358.9
CTL vs. L-fuc -> P-value		0.737909
CD4 stem central memory		12.0038	16.6742	18.5197	20.0381			954.719	1587.46	742.121	1179.03
SEM		4.98606	3.9144	15.21	12.0484			560.653	403.702	101.563	325.408
CTL vs. L-fuc -> P-value		0.453927
CD4 central memory		2.00261	38.1772	32.5413	59.1733			1025.15	1741.12	949.353	1169.41
SEM		1.55881	28.4018	18.8459	48.1417			510.44	412.074	268.646	348.111
CTL vs. L-fuc -> P-value		0.239053
CD4 effector memory		69.2501	111.09	160.891	219.651			4531.66	5032.79	3499.07	5326.18
SEM		11.067	17.8437	24.6022	54.4253			1395.81	1023.03	623.125	960.27
CTL vs. L-fuc -> P-value		0.0127351
CD8 naïve		61.5415	109.287	19.422	63.7347			54819.6	105780	65491.2	41632.7
SEM		8.79316	76.2127	5.87877	24.988			31520.4	43716.4	40555.6	11358.9
CD8 stem central memory		0	0	0	0			954.719	1587.46	742.121	1179.03
SEM		0	0	0	0			560.653	403.702	101.563	325.408
CD8 central memory		2.00261	13.4591	5.73268	11.1594			1025.15	1741.12	949.353	1169.41
SEM		1.67991	11.8149	2.81931	9.32401			510.44	412.074	268.646	348.111
CD8 effector memory		151.901	246.444	220.019	585.794			4531.66	5032.79	3499.07	5326.18
SEM		37.0809	54.5518	41.7464	68.7886			1395.81	1023.03	623.125	960.27
cDC1		871.212	648.958	607.647	2953.95			1647.25	2141.34	1731.49	2654.32
SEM		421.834	252.911	262.908	1200.66			602.447	681.161	698.992	762.259
CTL vs. L-fuc -> P-value								0.603256
cDC2		125.491	78.436	279.842	158.371			3240.31	4375.69	3881.72	3853.65
SEM		42.7821	12.5423	145.824	65.0109			834.63	892.436	1415.47	301.804
CTL vs. L-fuc -> P-value								0.386255
moDC		226.31	169.084	197.56	259.711			2197.31	1201.44	1219.26	3230.07
SEM		50.1299	57.365	33.5462	72.272			872.617	363.337	569.847	2077.67
CTL vs. L-fuc -> P-value								0.370021

## Sheet: Supplementary Table 2
Indicated cell population numbers for Fig. 5b
All non-SEM values represent the # of indicated cell types per 10^6 cells of total tumor homogenate.
	Tumor-->	Control	L-fucose	PD-1	PD-1 + L-fucose		Lymph Node -->	Control	L-fucose	PD-1	PD-1 + L-fucose
Day 7
CD4 naïve		137.433						4879.62
SEM		21.5662						892.411
CD4 stem central memory		20.0957						487.68
SEM		11.0778						137.043
CD4 central memory		10.5654						248.441
SEM		1.86175						120.892
CD4 effector memory		105.233						2853.75
SEM		17.9549						1107.08
CD8 naïve		103.704						1493.47
SEM		1.07018						558.491
CD8 stem central memory		2.92666						446.23
SEM		0.950875						310.78
CD8 central memory		5.28546						87.9157
SEM		1.23279						46.2194
CD8 effector memory		106.529						517.655
SEM		20.0206						301.426
cDC1		1312.32						23525.9
SEM		980.068						13230.4
cDC2		1787.8						8689.26
SEM		160.452						6710.52
moDC		2478.85						267.382
SEM		593.678						149.512
Day 21
CD4 naïve		71.5404	186.417	162.944	101.726			22549.2	24832.4	15303.6	9005.94
SEM		12.2453	57.5486	37.7961	43.1746			13528.1	9947.16	9228.63	2565.33
PD-1 vs. PD-1 + L-fuc P value				0.317169						0.529333
CD4 stem central memory		1.35725	3.22038	1.19714	0.416893			905.196	512.167	503.098	155.693
SEM		0.35031	1.72462	0.959514	0.255298			652.892	221.014	213.204	53.216
PD-1 vs. PD-1 + L-fuc P value				0.454612						0.152547
CD4 central memory		5.39367	19.499	15.0527	18.9032			708.24	592.123	627.492	228.341
SEM		1.24965	6.23839	3.05929	8.55118			339.245	138.35	339.368	74.7708
PD-1 vs. PD-1 + L-fuc P value				0.682757						0.283898
CD4 effector memory		132.987	302.977	231.742	118.309			1453.08	1155.12	4211.49	449.05
SEM		24.4924	121.738	77.0722	35.9441			639.472	359.448	3554.8	94.9829
PD-1 vs. PD-1 + L-fuc P value				0.218978						0.320939
CD4+ CRTAM+		235.639	361.603	628.542	346.354
SEM		11.3309	109.178	174.63	63.2411
Control vs. L-fuc P-value
CD8 naïve		11.9877	81.0919	48.8212	25.8501			15758.9	11896.4	5709.62	4412.83
SEM		2.99949	50.3481	12.504	6.44288			7973.33	4839.03	3136.47	797.98
PD-1 vs. PD-1 + L-fuc P value										0.699137
CD8 stem central memory		0	1.5305	0.990099	0.418848			482.518	192.89	360.345	64.4813
SEM		0	1.5305	0.990099	0.418848			455.306	111.876	283.123	43.2149
PD-1 vs. PD-1 + L-fuc P value										0.331803
CD8 central memory		4.58902	25.367	12.4473	6.38803			1865.59	1017.54	1525.55	526.709
SEM		1.28058	11.8925	2.81231	1.30767			1125.59	126.648	977.139	277.418
PD-1 vs. PD-1 + L-fuc P value										0.354239
CD8 effector memory		224.432	889.737	869.401	264.157			1667.71	4093.8	6959.03	2407.46
SEM		61.3499	457.673	401.2	82.6667			221.85	1743.14	5631.22	440.552
PD-1 vs. PD-1 + L-fuc P value										0.443642
CD8+ GRZB+		3969.71	14146.3	9842.29	5111.75
SEM		1221	10530.6	4377.81	2001.78
cDC1		1116.43	2032.24	3243.02	2762.65			6007.87	9395.57	7597.5	8397.79
SEM		415.492	641.83	1681.49	1050.26			2222.63	1890.05	1642.58	1845.48
PD-1 vs. PD-1 + L-fuc P value										0.762041
cDC2		10248.1	12762.4	11184.2	12553.4			9440.63	13997.1	7819.23	9400.56
SEM		2031.15	2486.96	3210.61	3360.95			2431.62	3847.2	1036.82	1462.72
PD-1 vs. PD-1 + L-fuc P value										0.430896
moDC		504.698	570.989	840.142	814.843			1330.84	1788.45	7802.04	1779.9
SEM		49.285	140.823	264.995	375.854			480.108	453.825	6446.38	741.258
PD-1 vs. PD-1 + L-fuc P value										0.327715
Day 31
CD4 naïve			401.231	612.31	572.858				30715	66744.7	73537.9
SEM			102.099	147.579	138.241				11102.8	15766	12688.2
CD4 stem central memory			6.28857	9.82485	13.7249				408.724	815.212	1662.26
SEM			1.54506	1.55151	4.84834				175.769	159.075	433.37
CD4 central memory			28.6811	30.1844	37.1082				424.665	301.755	726.672
SEM			7.64013	5.98326	10.463				104.793	55.9507	214.744
CD4 effector memory			297.816	365.419	466.109				6638.79	5897.24	8927.09
SEM			82.5224	102.419	186.195				1286.06	1335.86	680.385
CD4+ CRTAM+			112.924	16.5262	120.781
SEM			19.7902	6.99486	71.4795
CD8 naïve			223.961	358.262	366.905				12415.4	20835.6	33242.9
SEM			62.9809	96.599	77.4422				5799.7	4829.32	5963.32
CD8 stem central memory			3.14542	3.39445	7.48127				56.8443	35.5907	119.477
SEM			0.362015	0.374304	2.27473				19.9037	6.7099	28.4744
CD8 central memory			26.3972	24.5904	52.5228				286.537	431.182	1025.88
SEM			3.05893	5.59096	14.5454				110.041	93.8155	267.801
CD8 effector memory			202.976	404.521	557.823				2478.29	1821.76	4641.26
SEM			37.3754	80.4529	228.801				641.012	563.056	849.351
CD8+ GRZB+			5679.05	11048.8	7093.4
SEM			635.337	2633.49	2321.35
cDC1			200.817	496.711	443.806				5781.73	5050.57	9873.57
SEM			27.5284	286.655	159.387				1938.69	1415.37	1200.24
cDC2			5753.01	8162.69	5348.55				22628.9	28561.9	25534.8
SEM			1615.48	2824.11	1079.65				4510.71	712.954	2500.95
moDC			1107.62	2609.6	1410.55				7315.56	9663.42	14368.6
SEM			293.849	1077.67	372.544				3944.83	1922.37	3852.42
Day 63
CD4 naïve				44.751	279.51					15958.5	33641.4
SEM				28.1754	84.2651					5482.78	7759.2
PD-1 vs. PD-1 + L-fuc P value				0.0296132						0.0997479
CD4 stem central memory				0	8.26753					387.125	213.555
SEM				0	3.94983					146.026	40.9135
PD-1 vs. PD-1 + L-fuc P value				0.0696771						0.285481
CD4 central memory				10.0993	87.9281					2649.48	1919.79
SEM				2.2095	17.4991					461.308	584.783
PD-1 vs. PD-1 + L-fuc P value				0.00224872						0.35594
CD4 effector memory				209.537	961.765					15369.8	8044.9
SEM				107.218	286.535					4729.64	2520.06
PD-1 vs. PD-1 + L-fuc P value				0.0393946						0.208859
CD4+ CRTAM+				222.654	850.796
SEM				47.8348	287.632
PD-1 vs. PD-1 + L-fuc P value				0.06
CD8 naïve				6.82346	214.396					19280.2	27964.1
SEM				2.91139	88.5315					4375.6	5391.15
PD-1 vs. PD-1 + L-fuc P value				0.0471684						0.246392
CD8 stem central memory				0.705527	30.7933					1745.61	472.532
SEM				0.705527	15.5065					717.341	165.704
PD-1 vs. PD-1 + L-fuc P value				0.0885749						0.122033
CD8 central memory				10.0993	87.9281					2225.16	583.428
SEM				2.2095	17.4991					777.061	340.781
PD-1 vs. PD-1 + L-fuc P value				0.00224872						0.0890496
CD8 effector memory				345.268	767.14					1773.8	659.068
SEM				172.177	289.8					737.788	258.542
PD-1 vs. PD-1 + L-fuc P value				0.2461						0.191729
CD8+ GRZB+				1657.03	3303.5
SEM				876.66	2013.14
cDC1				1143.25	1409.5					7711.6	5055.01
SEM				139.493	494.374					3484.16	1954.81
PD-1 vs. PD-1 + L-fuc P value										0.514806
cDC2				756.386	1809.91					1268.37	1848.41
SEM				300.943	489.47					292.561	543.683
PD-1 vs. PD-1 + L-fuc P value										0.336649
moDC				6040.98	7037.74					1756.93	2785.48
SEM				3560.21	3128.47					544.265	1754.22
PD-1 vs. PD-1 + L-fuc P value										0.552919

## Sheet: Supplementary Table 3
Indicated cell population numbers for Fig. 6a and 6b
Moffitt Patient #	% CD4 of total cells in tumor periphery	% CD4 of total cells within tumor area	% CD4 of total cells in tumor periphery + tumor areas	absolute # CD4 cells in tumor periphery	absolute # CD4 cells in tumor area	absolute # CD4 cells in total	Patient responder status
1	1.65455	2.58945	2.417	2085	14427	16512	Y
2	10.6837	30.3638	29.7586	2519	225655	228174	Y
3	5.33326	6.32242	6.17	929	6046	6975	N
4	0	0.931237	0.931237	0	125	125	N
Massachusetts General Hospital Patient #	% CD4 of total cells in tumor periphery	% CD4 of total cells within tumor area	% CD4 of total cells in tumor periphery + tumor areas	absolute # CD4 in tumor periphery	absolute # CD4 in tumor area	absolute # CD4 in total	Patient responder status
1	6.481	22.6963	22.6549	42	57491	57533	N
2	45.8	86.9206	84.0684	1295	33474	34769	Y
3	87.022	15.226	15.8595	8154	160252	168406	N
4	5.61	8.01336	7.36585	62	240	302	Y
5	12.29	33.2033	23.7762	1061	3490	4551	N
6	6.718	5.46419	5.92294	9128	12865	21993	Y
7	22.18	44.6728	44.4518	645	130928	131573	N
8	16.717	18.8285	17.2918	2669	1125	3794	Y
9	0	0	0	0	0	0	N
10	27.966	80.3459	50.9332	2112	4738	6850	N
11	11.45	30.6318	14.1153	1117	480	1597	N
12	21.09	41.2504	40.9385	58	7218	7276	N
13	47.5573	93.1908	78.1298	4804	19092	23896	N
14	43.652	90.2599	86.892	12344	327694	340038	N
15	2.63	48.3241	47.4632	3	2869	2872	N
16	18.037	52.9447	50.1074	239	7929	8168	N
17	0.59	0.469318	0.475299	6	93	99	N
18	24.396	84.545	27.954	8487	1849	10336	N
19	3.478	4.38467	4.16901	59	238	297	N
20	92.63	97.8051	96.4903	16805	52091	68896	N
21	10.765	10.0532	10.3096	4518	7505	12023	Y
22	73.986	49.9508	61.2431	21319	16242	37561	Y
23	0.612	4.39322	4.17844	20	2390	2410	Y
24	93.75	3.4077	3.53269	270	7084	734	Y
25	53.809	13.7046	43.1528	33884	3123	37007	Y
26	70.63	35.09	40.7107	14032	37108	51140	N
27	51.657	16.6114	29.9474	12627	6610	19237	Y
28	89.458	13.9804	15.2787	611	5456	6067	N
29	86.363	23.9407	23.9478	19	46456	46475	N
30	42.138	42.4504	42.3461	4936	9944	14880	Y
31	74.837	24.3348	30.2982	14558	35355	49913	Y
MD Anderson Cancer Center Patient #	% CD4 of total cells in tumor periphery	% CD4 of total cells within tumor area	% CD4 of total cells in tumor periphery + tumor areas	absolute # CD4 in tumor periphery	absolute # CD4 in tumor area	absolute # CD4 in total	Patient responder status	Specific Response
1-pre	6.52962	6.31535	6.48614	5495	1353	6848	N	NR
1-post	52.0369	34.5506	38.9074	39725	79485	119210	N
3-pre	12.1122	23.9008	15.5297	127113	102401	229514	N	NR
3-post	52.0265	54.8566	52.9841	83758	45164	128922	N
11-pre	29.9187	45.1784	42.3052	63950	416310	480260	Y	PR
11-post	5.11082	7.71361	6.90083	26282	87359	113641	Y
17-pre	61.9643	43.4929	58.4336	3123	518	3641	Y	CR
17-post	23.1349	39.1973	37.4934	33706	481246	514952	Y
20-pre	0	30.7441	30.6672	0	2450	2450	N	PR
20-post	71.9305	47.0348	68.9032	1951316	176634	2127950	N
21	20.446	66.7913	59.6868	29.3764	806156	850835	Y
22	19.7605	79.97	78.4982	14.8753	5330	5363	Y
24	39.7792	33.5701	38.0146	20.446	3875	15440	Y
27	19.7605	79.97	78.4982	14.8753	5330	5363	Y
28	21.8052	39.6306	34.1342	25.4024	433810	540218	N
29	39.7792	33.5701	38.0146	20.446	3875	15440	Y
30	31.9838	67.5536	45.711	4.03587	17722	31073	N
35	31.4817	31.0674	31.2556	31.4817	328402	605492	Y

## Sheet: Supplementary Table 4
Oligonucleotide sequences
Cloning/mutagenesis primers
Primer	FWD	REV
mFuk	F: CGCGCGCGGGATCCATGGAGCAGTCAGAGGGAGTCAATTGGACTG	R: CGCGCGCGGCTAGCGGTGGTGCCCACTTCAGAGGGCC
HLA-DRB1 N48G	F: GTCTTTGAAGGATACACAGCCACCTTAGGATGGACTCG	R: TGAGTGTCATTTCTTCGGTGGGACGGAGCGGG
HLA-DRB1 T129A	F: CGAGTCCATCCTAAGGTGGCTGTGTATCCTTCAAAGAC	R: GTCTTTGAAGGATACACAGCCACCTTAGGATGGACTCG
EB1	F: CGCGCCCGGGCGCGCCATGGTGGTGTGGC	R: CGCGCCCGCTCGAGGCTCAGGAGTCC
EB1 N46G	F: GTGTCATTTCTACGGCGGGACGCAGCGC	R: GCGCTGCGTCCCGCCGTAGAAATGACAC
qRT-PCR primers
Primer	FWD	REV
H3A (human and mouse)	F: AAGCAGACTGCCGCAAAT	R: GGCCTGTAACGATGAGGTTTC
Fuk (mouse)	F: ACTTCCGCCGAGATCTGTTC	R: GGATCAGTGGACGTAGGCAG
EB1	F: GAACACGCTTCTTCCTTGGG	R: CAGGCTCCTTACCTTTCTGGT
H2-K1	F: CCGCGGACGCTGGATA	R: GGCGATTCGCGACTTCTG
HLA-DRB1	F: CCATAGTAGCTCAGCACCCG	R: GTCCTGTCCTGTTCTCCAGC
