# Supplementary material for: Fucosylation of HLA-DRB1 regulates CD4+ T cell-mediated anti-melanoma immunity and enhances immunotherapy efficacy
Source: Nat Cancer. 2023 Jan 23;4(2):222–39. doi: 10.1038/s43018-022-00506-7 (PMC9970875; doi:10.1038/s43018-022-00506-7)
Supplement: Source Data Figs. 1–7 and Extended Data Figs. 1–6 — Statistical source data for all figures (figures and items indicated on individual tabs). [file 43018_2022_506_MOESM4_ESM.xlsx]

## Sheet: Fig 1
Source Data for Fig. 1A-O
FIG 1A
	Control tumors															L-fuc fed tumors
Days	Tumor volume measurements (mm^3)														Days	Tumor volume measurements (mm^3)
0	0	0	0	0	0	0	0	0	0	0	0				0	0	0	0	0	0	0	0	0	0	0	0
7	49.5	10.5	49.5	73.5	45	10	52.5	53.625	53.625	28.125	58.5				7	20	25	39	39	18.75	37.5	68.25	4	41.25	48.75	45
10	65.625	40.2188	79.6875	81.25	44.6875	30.9375	82.4688	49.5	85.3125	34.375	85.3125				10	37.125	35.625	101.719	135.469	39.375	47.25	152.25	32.6562	70.4375	37.5547	45.375
14	110.25	85.3125	82.875	98	102.375	49.5	162.562	85.75	118.125	58.5938	144				14	39.1875	63	97.1953	140.25	58.5	68.25	160.312	84.5	77	54.6875	49.5
17	94.5	111.562	82.4688	71.2969	94.5	98.4375	153.125	53.9062	180.469	71.0938	174.375				17	57.75	44.6875	77.5	67.5	79.2188	110.25	178.5	136	79.625	43.125	81
21	144.375	197.438	112	79.625	62.5	152	152	43.125	255	68.25	330				21	60.25	75.9375	96	236.25	138.5	168.25	168	157.25	53.9062	37.5	213.75
24	249.375	290.938	128.844	97.5	133.875	222.062	213.75	37.5	331.5	126.422	405				24	73.5	90	131.25	175.5	153	159.844	198	225	31.5	35.9375	270
28	266.062	346.5	170.156	88	169.219	324.156	218.75	53.9062	456.75	136	696				28	126	115.5	142.5	127.5	180.625	131.75	176	200	33.75	2.75	321.75
31	324.156	585	239.344	131.484	254.953	420.062	275	73.5	616.875	213.75	972				31	119	198	172.5	195.5	171	225	216	330	44.6875	57.75	429
35	536.25	702.344	367.5	202.5	358.312	543.07	229.781	117	1040	330	1346.62				35	164.062	299.25	316.406	604.469	308.344	267.188	580.078	448.438	48.75	90	403.125
38	648	792	414.375	275	378.812	729	330	198	1275	437.5	1703.62				38	219.094	315.656	535.5	587.5	511.5	396.75	655.625	585.125	112	112	495
42	681.5	867.531	515.625	354.703	513.844	881.719	478.125	344.25	1288	546	2558				42	236.25	341.25	412.5	679.312	522.156	412.5	558	515.63	180	178.1	396.75
FIG 1B	# itICs per g of tumor
	Control	L-fucose
	3680000	145000000
	1210000	26800000
	1210000	158000000
	7350000	4820000
FIG 1C
	% of total gated itICs
	CD3+ T cells	DCs	NKs	Macrophage	MDSC
Control 1	7.42648	13.4442	4.95098	11.681	20.9377
Control 2	2.06503	18.8183	3.43423	7.93545	49.8799
Control 3	2.49643	12.5355	5.71057	10.9352	45.0744
LF1	13.6091	27.267	3.95371	21.0482	9.56736
LF2	9.75566	13.2016	3.32682	7.31443	33.7177
LF3	9.17293	24.7615	4.00657	19.4364	0.532505
FIG 1D
	# cells per g of tumor
	CD4			CD8
	Control	LF		Control	LF
	40400	4310000		21200	2610000
	41200	343000		33200	118000
	27900	318000		27900	4610000
	158000	1680000		158000	571000
Fig 1E
	EV tumors										EV+ LF tumors										mFUK tumors										mFUK +LF tumors
Days	Tumor volume measurements (mm^3)									Days	Tumor volume measurements (mm^3)									Days	Tumor volume measurements (mm^3)									Days	Tumor volume measurements (mm^3)
0	0	0	0	0	0	0	0			0	0	0	0	0	0	0	0			0	0	0	0	0	0	0	0			0	0	0	0	0	0	0	0
3	37	37.5	25	30	12.5	25	50			3	25	40	22	32	12.5	22.5	37			3	34	22	32	30	38	35	34			3	35	12	32	40	36	12	27
7	75	150	120	90	37	125	150			7	56	150	90	110	25	50	75			7	82	54	120	115	82	110	80			7	88	50	80	124	90	25	72
10	158	150	300	126	52	180	210			10	92	320	120	172	36	100	125			10	132	108	175	250	216	215	165			10	150	90	125	290	175	38	123
14	247.5	375	577.5	240	73.5	150	240			14	120	495	140	260	52.5	140	200			14	156	120	200	360	330	330	220			14	180	108	157.5	390	225	52.5	162
17	330	545	570.5	240	100	225	350			17	135	600	260	250	180	140	180			17	300	110	280	450	500	480	320			17	240	150	185	350	252	52.5	290
21	660	545	552.5	244	122.5	380	522			21	150	980	300	270	243	420	350			21	400	120	378	546	780	782	429			21	320	225	252	381	270	52.5	576
24	828	900.5	750.5	532	592	660	732			24	225	980	450	300	260	450	350			24	450	350	412	546	780	782	480.5			24	500	225	356	381	530	125	550
28	1080	2178	1001.5	924	936	1210	980			28	300	1001.5	504	320	270	450	432			28	490	475	577.5	500.5	780	792	500.5			28	640	230	414.5	562.5	828.75	160	535.5
31	1326	2178	1580	1008	1239	1540	1420			31	392	1150	550	352.75	350.2	500	560			31	552	562.75	642.5	500.5	780	936	640			31	880	350	414.5	720	750.75	225	650
35	1638	2178	2208	1105	1450	1700	1600			35	492.5	1173	594	396	427.5	650	700			35	624	637	742.5	468	780	1260	792			35	1237.5	468	400	936	637	378	728
Fig 1F
# itICs per g of tumor
EV	EV+ LF	mFUK	mFUK + LF
16100000	15900000	27500000	50000000
5040000	17400000	52500000	65700000
4810000	20700000	80700000	38400000
Fig 1G
	% of total gated itICs
	CD3+ T cells	DCs	NKs	Macrophage
EV 1	0.256	0.13	0.052	0.099
EV 2	0.169	0.0994	0.0945	0.0166
EV 3	0.162	0.0728	0.127	0.0188
EV +LF 1	0.323	0.0841	0.0584	0.0102
EV +LF 2	0.25	0.0545	0.0865	0.0103
EV +LF 3	0.383	0.111	0.0441	0.0237
mFUK 1	0.0516	0.0601	0.108	0.0122
mFUK 2	0.46	0.0675	0.0962	0.025
mFUK 3	0.388	0.0756	0.1	0.0137
mFUK +LF 1	0.203	0.0532	0.0986	0.0122
mFUK +LF 2	0.36	0.0956	0.066	0.0058
mFUK +LF 3	0.257	0.116	0.0725	0.0271
Fig 1H
	# itICs per g of tumor
	CD4+	CD8+
EV 1	50600	15700
EV 2	2550	16300
EV 3	43700	28800
EV +LF 1	257000	87400
EV +LF 2	393000	393000
EV +LF 3	105100	507000
mFUK 1	517000	129000
mFUK 2	819000	819000
mFUK 3	845000	15100000
mFUK +LF 1	475000	279000
mFUK +LF 2	129000	918000
mFUK +LF 3	355000	120000
Fig 1I
Melanoma_specific_fucosylation	13.6893	13.5472	13.9601	14.5263	13.205	13.1435	13.0763	12.3998	12.9707	12.5813	12.7981	13.2706	13.8179	13.0489	12.3386	13.7022	13.0082	12.939	13.2872	13.3631	12.9555	13.3662	13.0402	12.5221	13.4962	12.8524	12.8403	12.8119	13.4549	13.248	13.0892	12.4601	13.6715	13.7034	12.9687	13.0883	13.3911	12.833	12.9722	14.5844	13.2843
Melanoma_specific_fucosylation > or <= median	> median	> median	> median	> median	> median	> median	<= median	<= median	<= median	<= median	<= median	> median	> median	<= median	<= median	> median	<= median	<= median	> median	> median	<= median	> median	<= median	<= median	> median	<= median	<= median	<= median	> median	> median	<= median	<= median	> median	> median	<= median	<= median	> median	<= median	<= median	> median	> median
CD3+ T cells	7.88586	6.23125	7.34873	9.57124	4.11441	8.54337	8.40297	4.16993	4.80274	7.36677	8.26928	5.73837	10.6455	6.81377	6.53237	8.63706	5	8.46255	8.68966	8.80413	7.9876	10.8362	5.97546	6.93663	9.42835	6.06914	8.62467	5.6496	4.8741	8.37069	7.47359	6.01809	5.05164	8.76392	7.71425	8.31983	9.13227	6.21182	8.53982	7.60171	8.2024
Fig 1J
Male	12590	15937	5413	8322	6129	7123	9883	8478	5372	13337	7857	10537	8035	10567	5929	11809	7410	7345	7196	8132	8712	7306
Female	13246	23598	9450	9403	8646	8239	9996	8459	11275	9728	8717	5640	13150	13369	10798	8093	24607	10246
Fig 1K
Sex	F	M	M	F	F	F	F	M	M	M	M	M	M	M	M	M	F	M	F	M	M	M	M	M	M	M	M	M	F	F	F	F	F	F	M	M	F	M	F	F	F
Melanoma_specific_fucosylation	13.6893	13.5472	13.9601	14.5263	13.205	13.1435	13.0763	12.3998	12.9707	12.5813	12.7981	13.2706	13.8179	13.0489	12.3386	13.7022	13.0082	12.939	13.2872	13.3631	12.9555	13.3662	13.0402	12.5221	13.4962	12.8524	12.8403	12.8119	13.4549	13.248	13.0892	12.4601	13.6715	13.7034	12.9687	13.0883	13.3911	12.833	12.9722	14.5844	13.2843
Melanoma_specific_fucosylation_group	> median	> median	> median	> median	> median	> median	<= median	<= median	<= median	<= median	<= median	> median	> median	<= median	<= median	> median	<= median	<= median	> median	> median	<= median	> median	<= median	<= median	> median	<= median	<= median	<= median	> median	> median	<= median	<= median	> median	> median	<= median	<= median	> median	<= median	<= median	> median	> median
CD3+ T cells	7.88586	6.23125	7.34873	9.57124	4.11441	8.54337	8.40297	4.16993	4.80274	7.36677	8.26928	5.73837	10.6455	6.81377	6.53237	8.63706	5	8.46255	8.68966	8.80413	7.9876	10.8362	5.97546	6.93663	9.42835	6.06914	8.62467	5.6496	4.8741	8.37069	7.47359	6.01809	5.05164	8.76392	7.71425	8.31983	9.13227	6.21182	8.53982	7.60171	8.2024
Fig 1L
	PBS control tumors										PBS +L-fuc treated tumors
Days	Tumor volume measurements (mm^3)									Days	Tumor volume measurements (mm^3)
0	34.38	34.38	18	35.63	34.13	8.44	10.5			0	41.25	30.94	23.75	23.75	41.25	48.13	36.66
3	54	49.5	16	80.5	50.53	21	48.13			3	91	15	28.5	40.5	45.38	98	51.19
7	101.25	108.5	38.2	131.25	84	56.25	87.75			7	140	30.25	57.5	87.66	84	126.56	96.8
10	118.13	116.25	25	121.88	87.75	57.38	87.5			10	120	20	45	70	87.75	101.25	84
14	180	174.38	70	219.38	96.69	132	192.5			14	243.14	37.13	77.63	108	138.66	165	155.86
17	185.63	295.31	80	236.25	118	185	143			17	250	33	84	126	195.5	180	162.09
21	237.5	259.88	110.25	240	140	238.88	196			21	379	37.5	108	146	321	180	283.5
24	343.75	405	150	450	176	308	290			24	609	45	173	180	525	336	346.5
28	525	568.75	288	693	192	567	375			28	686	34.38	185.63	270	630	337.5	423.5
31	634.38	609.38	456.75	864	315	972	467.5			31	728	67.5	292.5	256.5	891	510	576
35	708.75	832	520	841.5	399	960	544.5			35	992	98	346.5	357.5	918	595	633.75
38	672	952	618.75		399	1215	765			38	912	98	460	396	918	780	633.75
42	1444	1282	911.63		520	1620	1080			42	867	98	310.5	462	918	660	633.75
45	1620	1520	720		1080	1650	1536			45	952	98	330	462	918	270	633.75
Fig 1M
	CD8 (-) depleted tumors									CD8(-) depleted tumors + L-Fuc
Days	Tumor volume measurements (mm^3)								Days	Tumor volume measurements (mm^3)
0	33	40.5	31.88	41.25	38.81	37.81			0	16.88	50.31	28.5	17.88	29.53	37.13
3	37.5	60.94	41.25	72	45	41.25			3	48.75	66.94	42.77	42.77	53.63	34.03
7	121.88	126.17	98.44	22.06	81.38	65.63			7	96.06	131.25	52.81	83.13	126.88	62.56
10	162	127.5	126	247.5	157.5	75			10	105	130	58.09	86.63	150	57.75
14	301.88	276	148.75	465.75	157.5	121.5			14	126.88	114	75	135	236.25	70
17	253.75	306	206.25	616	175	182.88			17	160	140	65.63	150	307.5	96
21	573.75	438.75	346.5	918	240	250.25			21	176	198	192.5	226.88	339.63	127.5
24	570	675	420	1197	420	371.88			24	328.13	283.5	227.5	273	562.5	192.5
28	1089	880	536.25	1500	517.5	520			28	350	364	338	435.94	731.25	303.75
31	1012	960	546	1505	459.38	672			31	315	437.5	315	471.25	721.5	294
35	1701	880	780	2070	588	877.5			35	484	540	560	600	877.5	446.25
38	1536	1254	780	2520	728	1071			38	581.25	900	565.25	690	952	441
42	2790	1282.5	1134	2520	952	1130.5			42	546	1040	600	816	1125	600
45	2970	1650	1134	2520	1296	1485			45	672	1309	900	1080	1280	940.5
Fig 1N
	CD4(-) depleted tumors									CD4(-) depleted tumors +L-Fuc
Days	Tumor volume measurements (mm^3)								Days	Tumor volume measurements (mm^3)
0	27	14.88	16.88	27.07	49.5	30.25	35.63		0	7.5	36	19.13	49.5	33.75	22.78	33.75
3	84.38	22.5	78	65.41	98	52.5	68.25		3	18.75	56.25	46.88	6.94	52.73	56.25	60
7	135	99	84	94.5	245.81	80.44	123.5		7	65.63	105	131.25	162	148.5	149.5	94.5
10	132	102.78	118.13	77	238.88	108	108		10	52.5	165.38	92.63	202.5	150	156	84
14	227.5	182	253.5	96	561	173.25	180		14	67.5	260.91	168.75	483	266	210	160
17	247	154	275	146.25	595.13	178.75	157.5		17	82.5	325	234	528	337	240	234
21	318.75	270	328.13	243.75	848.25	258.75	180		21	193.5	420	382.5	672	567	445	283.5
24	494	607.75	371.5	210	1160	377	310.5		24	311.5	495	453.38	876.56	862.5	576	385
28	498.75	756	520	240	1350	433.13	390		28	520	720	654.5	1147.5	1188	840	412.5
31	630	1235	710	351	1848	505.75	572		31	808	853.88	940.5	1258	1300	693	728
35	675	1500	836	300	1848	504	682.5		35	732	1155	1140	1280	1430	1120	682.5
38	1008	1824	847	400	2415	760	731.25		38	1056	1235	1228	1485	1800	1200	728
42	1188	2601	731.5	806	2415	836	1008		42	1152	997.5	2304	2040	2652	1552.5	952
45	1063.75	2090	864	912	2415	1200	1282		45	1638	1288	1288	2137.5	2856	1552.5	952
Fig 1O
	# itICs per g of tumor
	NK	DC	CD8	CD4
PBS 1	193618	105810	158000	158128
PBS 2	653432	342784	341000	233339
PBS 3	1.05e+07	35700	26078.8	15743.7
PBS 4	2.12378e+06	10406.5	17922.6
PBS+LF 1	2.43913e+07	290257	447000	160634
PBS+LF 2	14286782	339311	4610000	317685
PBS+LF 3	2756250	2094750	1300000	413237
CD4(-) 1	108028	72098.7	301000	0
CD4(-) 2	672566	313214	1300000	0
CD4(-) 3	1.01333e+07	70933.3	32698.8	0
CD4(-) 4	1.98305e+06	11501.7	287.463
CD4(-) + LF 1	3.81111e+06	37730	1070.85	0
CD4(-) + LF 2	3.85333e+06	34294.7	7344.84	0
CD4(-) + LF 3	781607	477243	769000	0
CD4(-) + LF 4	74150.1	28713.5	114000

## Sheet: Fig 2
Source Data for Fig 2B,C,D,E
Fig 2B
	Control Tumors															L-fuc fed Tumors												FTY720 Injected tumors												FTY720 Injected + L-fuc fed tumors
Days	Tumor volume measurements (mm^3)														Days	Tumor volume measurements (mm^3)											Days	Tumor volume measurements (mm^3)											Days	Tumor volume measurements (mm^3)
0	0	0	0	0	0	0	0	0	0	0	0	0	0		0	0	0	0	0	0	0	0	0	0	0		0	0	0	0	0	0	0	0	0	0	0		0	0	0	0	0	0	0	0	0	0	0
7	37	25	50	75	52.5	25	50	75	20	12.5	40	70	120		7	50	60	40	52.5	52.5	0	72	75	20	12.5		7	50	60	40	52.5	52.5	0	72	75	20	12.5		7	37	12.5	32	64	52.5	25	50	75	20	12.5
10	100	80	72	150	75	50	125	120	60	80	60	70	180		10	82	72	96	142	86	40	72	75	20	25		10	82	72	96	142	86	40	72	75	20	25		10	82	72	96	142	86	40	72	72	40	25
14	150	120	96	232	96	92	150	120	65	100					14	150	120	96	196	96	80	125	150	40	25		14	150	120	96	196	96	80	125	150	40	25		14	150	120	96	196	96	80	140	120	60	80
17	250	180	124	320	120	100	290	200	150	120					17	180	140	120	196	96	110	125	180	40	50		17	180	140	120	196	96	110	125	180	40	50		17	180	140	120	196	96	110	180	140	60	130
21	320	232	180	480	140	180	464	300	210	150					21	196	150	120	200	86	124	180	200	60	75		21	196	150	120	200	86	124	180	200	60	75		21	196	180	140	200	86	124	240	180	100	150
24	500	360	240	520	200	210	580	420	312	260					24	180	180	140	320	120	142	180	240	90	100		24	180	180	140	320	120	142	180	240	90	100		24	180	240	180	320	150	142	300	240	150	200
28	640	400	320	660	320	280	720	600	400	380					28	180	180	196	360	120	150	200	312	150	100		28	180	180	196	360	120	150	200	312	150	100		28	180	320	250	400	180	150	396	320	210	280
31	880	550	400	800	360										31	220	210	200	480	120							31	220	210	200	480	120							31	400	480	540	730	280
35	1020	720	480	960	480										35	320	240	240	540	180							35	320	240	240	540	180							35	720	540	720	1200	400
38	1400	1000	710	1380	540										38	400	270	280	660	200							38	400	270	280	660	200							38	1200	720	1200	1600	620
42	2200	1412	1200	1820	880										42	480	380	320	800	240							42	480	380	320	800	240							42	1860	1300	1600	2300	1000
Fig2C
Day 14 Tumors														Day 28 Tumors												Day 42 Tumors
	CD4 T Naïve Per million	CD4 T SCM per million	CD4 T CM per million	CD4 T EM per million	CD8+ Naïve per million	CD8 stem memory per million	CD8 Central memory per million	CD8 Effector Memory per million	cDC1 per million	cDC2 per million	moDC per million			CD4 T Naïve Per million	CD4 T SCM per million	CD4 T CM per million	CD4 T EM per million	CD8+ Naïve per million	CD8 stem memory per million	CD8 Central memory per million	CD8 Effector Memory per million	cDC1 per million	cDC2 per million	moDC per million			CD4 T Naïve Per million	CD4 T SCM per million	CD4 T CM per million	CD4 T EM per million	CD8+ Naïve per million	CD8 stem memory per million	CD8 Central memory per million	CD8 Effector Memory per million	cDC1 per million	cDC2 per million	moDC per million
Pre-treatment 1	15388.9	240.741	210.648	1622.69	78.7037	13.8889	196.759	824.074	600.003	15025.6	11236.6		Control-1	4	0	12.3509	555.789	69.9882	0	0	201.731	286.624	8033.01	3469.66		Control-1	80.2837	6.69031	0	53.5224	43.487	0	0	83.6288	620.202	38.3838	224.242
Pre-treatment 2	52.3649	0	15.2027	52.3649	77.7027	13.5135	60.8108	119.932	182.432	16720.7	2502.25		Control-2	3	0	4.17025	846.56	20.2986	0	0	0	581.654	22445	6004.72		Control-2	140.706	23.4511	0	70.3532	39.0851	0	0	132.889	2444.25	53.964	165.066
Pre-treatment 3	66.3812	6.42398	62.0985	1066.38	23.5546	2.14133	321.199	1918.63	2321.17	24819.3	24819.3		Control-3	5	1	23.7212	703.73	20.8512	0	0	133.448	833.705	7792.25	11803.9		Control-3	56.8331	0	7.10414	106.562	28.4166	0	7.10414	255.749	278.049	268.293	192.683
													Control-4	4	2	17.9632	2968.41	31.6283	0	0	71.1637	3215.98	21969.6	22540.4		Control-4	113.447	8.72669	2.9089	52.3601	69.8135	0	2.9089	125.083	956.204	174.545	417.391
													LF-1	4	1	3.81364	930.527	22.4539	0	8.98158	354.772	2872.68	9711.71	20852.5		Control-5	289.062	21.1509	0	63.4527	126.905	0	0	162.157	923.391	71.2793	181.438
													LF-2	5	0	4.42139	172.434	57.2045	0	0	286.023	1762.97	4502.48	15322.3		LF-1	30.2087	30.2087	151.044	120.835	30.2087	0	60.4175	362.505	1497.4	123.752	177.378
													LF-3	5	3	6.18127	970.46	48.6353	0	0	97.2707	1354.14	6744.41	24900.4		LF-2	95.5927	13.6561	13.6561	95.5927	45.5203	0	0	177.529	151.442	84.1344	109.375
													LF-4	11	0	9.7238	199.338	18.5438	0	6.18127	80.3565	911.893	8274.58	18372.9		LF-3	9.65419	19.3084	19.3084	164.121	9.65419	0	0	386.167	479.545	61.3636	363.636
													FTY-1	26	0	12.1655	239.256	48.619	0	0	77.7904	92.321	4964.03	1065.24		LF-4	192.585	6.87805	6.87805	119.875	412.904	0	0	106.556	193.01	51.6506	13.5923
													FTY-2	6	0	0	294.695	52.7174	0	0	60.8277	393.394	4294.55	8392.41		LF-5	26.3449	79.0347	105.38	237.104	48.1464	0	6.87805	199.464	143.832	500.644	226.811
													FTY-3	14	1	3.49614	76.915	18.4185	0	0	36.8369	409.889	15396.4	1946.97		FTY-1	43.9805	5.49756	10.9951	148.434	21.9902	0	5.49756	368.336	1268.47	51.7241	214.286
													FTY-4	8	0	30.5597	733.434	45.4498	0	0	66.4266	512.208	7975.8	7853.85		FTY-2	40.3301	8.06601	16.132	193.584	16.132	0	8.06601	250.046	306.581	76.6453	264.001
													L+F -1	5	0	0	855.048	6.11195	0	6.11195	24.4478	6144	13063.4	15509.1		FTY-3	37.7495	0	30.1996	98.1488	22.6497	0	15.0998	135.898	1222.94	23.8095	214.286
													L+F -2	3	0	0	245.221	32.8864	0	0	208.281	4185.91	14953.8	28435.3		FTY-4	72.6757	0	0	127.183	36.3379	0	0	187.746	96.408	746.385	68.4186
													L+F -3	3	0	14.0484	360.575	22.8113	0	11.4056	91.245	400.802	7875.75	4509.02		L+F -1	133.324	0	0	299.98	66.6622	0	16.6656	1416.57	2581.85	188.541	319.365
													L+F -4	6	0	0	188.076	42.1451	0	4.68279	121.752	2083.4	6067.7	27692.4		L+F -2	32.4239	6.48479	25.9392	207.513	12.9696	0	0	324.239	3133.68	321.212	276.392
													L+F -5	5	0	4.46987	259.253	17.8795	0	0	62.5782	1327.56	5873.02	19624.8		L+F -3	363.636	27.972	27.972	279.72	83.9161	0	27.972	419.58	5975.01	13.5796	54.3183
																										L+F -4	91.391	45.6955	182.782	91.391	91.391	0	0	182.782	125.27	110.151	388.769
Day 14 Lymph Node													Day 28 Lymph node													Day 42 Lymph Nodes
	CD4 T Naïve Per million	CD4 T SCM per million	CD4 T CM per million	CD4 T EM per million	CD8+ Naïve per million	CD8 stem memory per million	CD8 Central memory per million	CD8 Effector Memory per million	cDC1 per million	cDC2 per million	moDC per million			CD4 T Naïve Per million	CD4 T SCM per million	CD4 T CM per million	CD4 T EM per million	CD8+ Naïve per million	CD8 stem memory per million	CD8 Central memory per million	CD8 Effector Memory per million	cDC1 per million	cDC2 per million	moDC per million			CD4 T Naïve Per million	CD4 T SCM per million	CD4 T CM per million	CD4 T EM per million	CD8+ Naïve per million	CD8 stem memory per million	CD8 Central memory per million	CD8 Effector Memory per million	cDC1 per million	cDC2 per million	moDC per million
Pre-treatment 1	130732	1424.06	531.367	3921.49	49874.1	1461.26	499.485	605.758	874.342	169.227	289.097		Control-1	160641	5723.66	944.429	5915.66	83415.9	4893.39	1188.32	1717.62	217.45	1035.06	34.792		Control-1	11421.5	516.031	275.217	3818.63	655.993	0	0	230.484	693.169	1455.65	901.119
Pre-treatment 2	125418	916.59	310.709	2806.73	53555.8	647.31	243.388	233.031	263.742	102.924	6.43273		Control-2	342622	16948.7	1598.25	4460.66	122776	7675.22	1209.98	523.721	195.676	908.494	41.9305		Control-2	143237	2623.97	2517.6	8581.1	176430	3558.72	2737.48	15603.6	3917.55	4283.67	988.54
Pre-treatment 3	126917	960.903	609.605	3843.61	70357.7	609.605	485.617	966.069	230.923	135.369	0		Control-3	292323	13376.2	3073.56	5340.62	125126	7140.5	1445.8	919.61	590.046	1295.79	23.139		Control-3	7733.37	205.311	479.058	2189.98	384.769	14.7988	29.5976	44.3964	1811.8	4529.5	5095.69
													Control-4	395872	18849.5	1878.36	4503.66	129771	7238.81	1373.07	735.964	277.549	797.953	17.3468		Control-4	56886.6	473.562	828.733	3536.92	44671.9	290.833	581.666	3722.66	718.569	4947.07	3344.11
													LF-1	149272	10977.2	1443.83	6128.59	63845.9	6712.27	2222.06	2437.1	572.545	878.561	9.87147		LF-1	6165.66	756.166	523.499	4013.49	84.3135	0	0	21.0784	2371.9	2058.63	358.022
													LF-2	153818	6858.57	1140.17	6595.45	45203.4	2578.54	929.678	2262.8	298.813	469.564	14.2292		LF-2	70022.3	2402.93	2107.84	8051.94	7292.53	186.336	160.927	1067.2	3768.41	6411.2	831.987
													LF-3	37231.9	916.671	452.057	7697.52	16170.3	1367.05	283.175	419.881	707.762	674.059	101.109		LF-3	209307	2142.87	2337.68	3582.74	66479.6	847.396	820.061	1193.64	1968.1	4463.6	1788.01
													LF-4	21883	909.504	203.854	7417.16	2447.94	88.4799	0	117.973	240.732	924.41	28.8878		LF-4	137624	1047.86	1995.48	4483	186.176	0	0	0	456.934	4569.34	1827.74
													FTY-1	49663.1	2265.4	429.646	7831.27	1896.03	48.6163	12.1541	12.1541	256.654	911.121	12.8327		FTY-1	9784.58	432.467	378.409	3919.24	138119	3973.3	2675.89	3973.3	822.084	1254.76	562.478
Fig 2D													FTY-2	15336.5	2418.45	530.879	8612.05	304.998	0	0	43.5711	291.551	739.291	31.2376		FTY-2	20121.2	857.437	685.949	2743.8	2229.34	57.1625	114.325	228.65	895.687	3238.25	1377.98
	CRTAM+ CD4+	GMZB+ CD8+											FTY-3	25402	1093.87	182.311	3074.98	302.115	0	0	0	122.026	854.179	61.0128		FTY-3	31172.4	954.745	954.745	5251.1	2386.86	0	47.7373	811.533	895.879	2588.09	348.397
Control 1	82.3391	3264.74											FTY-4	76294.3	2346.78	1149.44	7966.28	25814.6	1420.84	415.077	1931.7	166.408	305.081	27.7346		FTY-4	200886	723.835	1778.31	2082.14	625.536	8.93623	17.8725	98.2985	1569.71	2949.15	3377.25
Control 2	65.9704	91.3437											L+F -1	5928.41	469.333	148.21	6051.92	2371.37	24.7017	49.4035	222.316	398.545	5978.18	597.818		L+F -1	23040.2	1925.96	2032.96	6312.86	238462	606.32	1212.64	1462.3	4780.99	3374.82	703.087
Control 3	179.321	771.496											L+F -2	22364.2	791.654	84.82	3110.07	3138.34	141.367	28.2733	28.2733	292.526	1755.16	292.526		L+F -2	73833.9	1163.19	1372.95	3546.78	2860.3	0	19.0687	362.305	1265.88	4701.84	9403.68
Control 4	142.327	3083.76											L+F -3	12760	606.716	151.679	2180.38	872.154	0	0	18.9599	160.189	3784.47	740.874		L+F -3	28782.7	341.634	414.842	3904.39	6320.23	24.4024	146.415	219.622	1932.01	3864.02	1978.01
Control 5	143.705	543.386											L+F -4	32845.1	1244.99	135.817	2184.39	6779.55	181.09	22.6362	101.863	59.5132	1210.1	357.079		L+F -4	40874	1285.35	856.898	7540.7	0	0	0	28.5633	2638.41	3473.9	835.495
L-F 1	453.823	583.486											L+F -5	16681.8	909.918	606.612	4397.94	1213.22	0	151.653	0	597.461	2240.48	448.096
L-F 2	358.133	2626.31
L-F 3	216.345	1539.14
L-F 4	267.404	4.8619
FTY720 1	55.626	1850.49
FTY720 2	28.3863	1942.43
FTY720 3	92.0923	1577.85
FTY720 4	83.9073	552.39
FTY720 5	97.7911	1381.3
LF+FTY720 1	624.842	2028
LF+FTY720 2	159.679	923.856
LF+FTY720 3	79.6074	1376.74
LF+FTY720 4	154.886	1759.06
LF+FTY720 5	107.277	1327.55
Fig 2E
	CRTAM+ CD4+	GMZB+ CD8+
Control 1	63.5579	3.34515
Control 2	46.9021	15.634
Control 3	56.8331	35.5207
Control 4	34.9068	5.81779
Control 5	56.4024	35.2515
L-F 1	211.461	0
L-F 2	86.4887	9.10407
L-F 3	77.2335	19.3084
L-F 4	26.639	39.9584
L-F 5	55.0244	185.707
FTY720 1	65.9707	263.449
FTY720 2	96.7921	87.9609
FTY720 3	98.1488	104.858
FTY720 4	78.7321	0
LF+FTY720 1	83.3278	58.3631
LF+FTY720 2	123.211	0
LF+FTY720 3	195.804	91.391
LF+FTY720 4	548.346

## Sheet: Fig 3
Source Data for Fig 3D,E,F,G,H
Fig 3D
	shNT tumors										shNT tumors + LF
Day	Tumor volume measurements (mm^3)									Day	Tumor volume measurements (mm^3)
0	0	0	0	0	0	0	0	0		0	0	0	0	0	0	0	0	0
3	30	27	8	24	15	30	12	15		3	1.5	15	24	12.5	20	25	25	15
7	67.5	52.5	16	72	72	81	45	36		7	16	52.5	90	54	50	37.5	52.5	45
10	192.5	170	24	312	144	206.25	120	96		10	30	126	292.5	218.75	157.5	157.5	140	78.75
14	264	84	96	472.5	245	240	140	175		14	36	140	420	324	162	122.5	126	200
17	378	84	150	722.5	432	336	180	346.5		17	52.5	200	768	525	165	122.5	112	378
21	420	441	210	1020	640	560	297	540		21	96	420	960	654.5	180	192.5	140	112
24	577.5	918	315	1235	940.5	654.5	385	616		24	135	504	936	808.5	210	297	240	160
28	630	1062.5	341.25	1710	924	756	440	920		28	198	450	1400	924	245	292.5	243.75	189
31	832	1187.5	468	1890	1200	988	462	1320		31	260	624	1111.5	1575	420	378	351	240
35	1215	1840	675	2346	1386	1470	312	1820		35	315	936	1400	1287	648	616	390	280
Fig 3E
	shH2K1 tumors										shH2K1 +LF
Day	Tumor volume measurements (mm^3)									Day	Tumor volume measurements (mm^3)
0	0	0	0	0	0	0				0	0	0	0	0	0	0
3	15	15	8.75	5.625	10	25				3	2.25	8	12	9	7.5	3
7	18	30	35	30	24	45				7	18	52.5	37.5	31.5	47.25	3
10	22.5	96	88	36	84	96				10	52.5	122.5	60	48	108	37.5
14	73.5	96	110	80	112	120				14	60	140	70	72	195	80
17	128	108	144	90	112	210				17	80	157.5	84	100	210	150
21	126	200	187.5	80	84	420				21	66	180	78	110	270	150
24	144	346.5	297.5	108	240	455				24	66	250	80	144	262.5	187.5
28	120	409.5	504	140	321.75	672				28	90	288	157.5	180	262.5	318.5
31	144	616	750	192.5	360	864				31	132	350	297	227.5	594	360
35	210	715	708.75	250	455	900				35	154	560	338	273	561	360
Fig 3F
	shEB1										shEB1 +LF
Day	Tumor volume measurements (mm^3)									Day	Tumor volume measurements (mm^3)
0	0	0	0	0	0	0				0	0	0	0	0	0	0	0
3	54	12.5	6	31.25	35	6				3	0	0	20	40	37.5	4.5	15
7	120	61.25	25	128	100	80				7	20	18	52.5	96.25	80	61.25	48
10	195	120	80	225	227.5	175				10	36	66	192.5	210	378	202.5	120
14	262.5	245	108	330	315	280				14	42	140	231	384	660	297	262.5
17	408	336	120	540	448	504				17	60	280	262.5	800	1020	455	405
21	476	576	336	980	900	630				21	96	200	441	1000	1495	770	420
24	450	864	384	980	1050	880				24	157.5	880	720	1000	1750	825	840
28	760	832	504	980	1210	1200				28	245	1056	1020	1000	1500	980	1056
31	1200	1330	600	980	1320	1680				31	385	1050	1020	1000	1500	1530	1056
35	1300	1350	800	980	1500	1716				35	520	1110	880	1000	1755	1734	1056
Fig 3G
# itICs per g of tumor
shNT	shNT +LF	shEB1	shEB1 +LF
3233300	119437500	2.37893e+07	2.23786e+07
2.78056e+06	30900000	1.11067e+07	757100
6.03778e+06	98400000	1.05003e+06	4.32878e+06
Fig 3H
	# itICs per g of tumor
	DC	CD8+	CD4+
shNT 1	20115	7992.72	6492.47
shNT 2	15888.9	3930.04	1954.73
shNT 3	237285	84909.3	104218
shNT +LF 1	1286250	248526	66646.1
shNT +LF 2	330000	27052.9	62510.1
shNT +LF 3	9840000	3.81733e+06	676854
shEB1 1	115025	59882.5	23599
shEB1 2	1042.67	12839.3	15482.7
shEB1 3	268809	8446.78	48344.6
shEB1 +LF 1	185714	61966.3	38292
shEB1 +LF 2	7910	1003.01	465.162
shEB1 +LF 3	420325	173943	303318

## Sheet: Fig 4
Source Data for Fig 4E, F
Fig 4E
WM793															1205Lu
Rep #1							Normalized to DMSO					Average AAL	Average DRB1		Rep #1							Normalized to DMSO					Average AAL	Average DRB1
	Cell Surface AAL	Cell Surface DRB1	pkH26		AAL/pkh26	DRB1/pkh26		AAL	DRB1							Cell Surface AAL	Cell Surface DRB1	pkH26		AAL/pkh26	DRB1/pkh26		AAL	DRB1
DMSO (D)	767	246	388		1.9768	0.634021		1	1		DMSO (D)	1	1		DMSO (D)	110	34.9	64.9		1.69492	0.53775		1	1		DMSO (D)	1	1
FUTi (i)	83.7	166	372		0.225	0.446237		0.11382	0.70382		FUTi (i)	0.246727	0.663902		FUTi (i)	19.5	24.7	69.6		0.280172	0.354885		0.165302	0.659944		FUTi (i)	0.180487	0.850243
L-fuc (LF)	862	313	360		2.39444	0.869444		1.21127	1.37132		L-fuc (LF)	1.67975	1.57298		L-fuc (LF)	130	63.1	63.9		2.03443	0.98748		1.20031	1.83632		L-fuc (LF)	1.264	1.48954
Rep #2								Normalized to DMSO							Rep #2								Normalized to DMSO
	Cell Surface AAL	Cell Surface DRB1	pkH26		AAL/pkh26	DRB1/pkh26		AAL	DRB1			AAL SEM	DRB1 SEM			Cell Surface AAL	Cell Surface DRB1	pkH26		AAL/pkh26	DRB1/pkh26		AAL	DRB1			AAL SEM	DRB1 SEM
DMSO (D)	149	335	143		1.04196	2.34266		1	1		DMSO (D)	0	0		DMSO (D)	476	1629	63.9		7.44914	25.493		1	1
FUTi (i)	76.2	230	191		0.398953	1.20419		0.382888	0.514027		FUTi (i)	0.0776901	0.0776173		FUTi (i)	54.4	1530	65.2		0.834356	23.4663		0.112007	0.9205		DMSO (D)	0	0
L-fuc (LF)	435	757	173		2.51445	4.37572		2.4132	1.86785		L-fuc (LF)	0.371402	0.261056		L-fuc (LF)	517	1981	63.6		8.12893	31.1478		1.09126	1.22182		FUTi (i)	0.0445723	0.0962286
																										L-fuc (LF)	0.122332	0.181741
Rep #3								Normalized to DMSO							Rep #3								Normalized to DMSO
	Cell Surface AAL	Cell Surface DRB1	pkH26		AAL/pkh26	DRB1/pkh26		AAL	DRB1							Cell Surface AAL	Cell Surface DRB1	pkH26		AAL/pkh26	DRB1/pkh26		AAL	DRB1
DMSO (D)	351	309	295		1.18983	1.04746		1	1						DMSO (D)	396	74	76.2		4.53089	0.846682		1	1
FUTi (i)	104	291	359		0.289694	0.810585		0.243475	0.773859						FUTi (i)	91.2	62.6	87.4		1.19685	0.821522		0.264153	0.970284
L-fuc (LF)	404	372	240		1.68333	1.55		1.41477	1.47977						L-fuc (LF)	465	91	68.4		6.79825	1.19423		1.50042	1.41048
Total HLA-DRB1 mRNA															Total HLA-DRB1 mRNA
	Rep 1	Rep 2	Rep 3		Average DRB1 mRNA	DRB1 mRNA SEM										Rep 1	Rep 2	Rep 3		Average DRB1 mRNA	DRB1 mRNA SEM
DMSO (D)	1	1	1		1	0									DMSO (D)	1	1	1		1	0
FUTi (i)	0.81	1	0.93		0.913333	0.0554777									FUTi (i)	0.84	2.16	1.12		1.37333	0.401553
L-fuc (LF)	1.14	1.34	1.01		1.16333	0.0959745									L-fuc (LF)	0.76	2.3	1.45		1.50333	0.445359
Total HLA-DRB1 protein															Total HLA-DRB1 protein
Rep #1															Rep #1
	DRB1 Integrated Density	Tubulin Integrated Density	DRB/Tubulin	Standardized DRB/Tubulin				Average DRB1								DRB1 Integrated Density	Tubulin Integrated Density	DRB/Tubulin	Standardized DRB/Tubulin				Average DRB1
DMSO (D)	119037	14507.8	8.20504	1			DMSO (D)	1							DMSO (D)	7243.86	17922.6	0.404176	1			DMSO (D)	1
FUTi (i)	120447	17538.4	6.86764	0.837003			FUTi (i)	0.831626							FUTi (i)	17677.3	15871.6	1.11377	2.75567			FUTi (i)	1.55453
L-fuc (LF)	101558	15930.8	6.37498	0.776959			L-fuc (LF)	0.747003							L-fuc (LF)	21196.2	15722.1	1.34818	3.33562			L-fuc (LF)	2.08973
Rep #2															Rep #2
								DRB1 SEM															DRB1 SEM
DMSO (D)	178528	27276.6	6.54513	1			DMSO (D)	0							DMSO (D)	26417.9	15221.9	1.73552	1			DMSO (D)	0
FUTi (i)	123017	26072.7	4.71823	0.720877			FUTi (i)	0.062447							FUTi (i)	22713.7	13161.3	1.72579	0.994396			FUTi (i)	0.601023
L-fuc (LF)	69497	22391.6	3.10371	0.474202			L-fuc (LF)	0.149605							L-fuc (LF)	30614.9	11396.8	2.68627	1.54782			L-fuc (LF)	0.624701
Rep #3															Rep #3
DMSO (D)	211749	18351.9	11.5383	1											DMSO (D)	26176.7	18050.8	1.45017	1
FUTi (i)	198349	18346.4	10.8113	0.936999											FUTi (i)	22763.8	17183.3	1.32477	0.913524
L-fuc (LF)	167715	14684.7	11.4211	0.989847											L-fuc (LF)	33319.8	16580.6	2.00956	1.38574
Fig 4F
	shNT+ EV								shNT+EV + LF
Day	Tumor volume measurements (mm^3)								Day	Tumor volume measurements (mm^3)
0	0	0	0	0	0	0	0		0	0	0	0	0	0	0	0
4	27	35	28	54	30	35	17.5		4	12.5	42	28	16	18	24	35
7	52.5	61.25	42	96	30	72	35		7	25	60	60	36	36	48	35
10	150	175	140	200	96	180	75		10	75	175	140	150	96	180	75
14	200	175	160	275	200	180	150		14	75	200	220	225	112	160	150
17	220	250	220	400	240	240	330		17	75	200	140	250	112	220	150
21	240	350	300	600	240	480	550		21	75	225	160	350	112	240	175
24	480	420	360	880	425	540	700		24	65	275	180	375	100	330	200
28	600	580	600	1290	675	720	1000		28	70	300	200	400	81	480	225
31	660	704	630	1694	825	990	1188		31	70	375	200	480	81	672	225
	shEB1 EV								shEB1 +EV + LF
Day	Tumor volume measurements (mm^3)							Day	Tumor volume measurements (mm^3)
0	0	0	0	0	0	0		0	0	0	0	0	0	0	0	0
4	27	35	28	54	30	35		4	17.5	12.5	42	28	16	18	24	35
7	52.5	108	35	25	35	52.5		7	70	53	52.5	37.5	30	72	108	52.5
10	115	120	180	75	70	125		10	150	115	135	180	75	70	200	125
14	150	200	315	180	200	180		14	225	150	200	315	180	200	250	200
17	375	416	424	280	240	320		17	300	375	416	424	280	240	350	300
21	425	416	772	350	290	400		21	320	500	416	772	350	320	450	350
24	550	480	772	550	510	420		24	482	550	480	600	550	510	550	425
28	675	675	880	775	700	630		28	500	675	675	528	880	512	600	575
31	720	675	1056	880	825	891		31	640	490	720	528	1250	512	654.5	600
	shEB1+WT									sh EB1+WT +LF
Day	Tumor volume measurements (mm^3)								Day	Tumor volume measurements (mm^3)
0	0	0	0	0	0	0	0		0	0	0	0	0	0	0	0
4	27	35	28	54	30	35	17.5		4	12.5	42	28	16	18	24	35
7	84	28	45	35	20	49	48		7	42	75	30	112	45	52.5	60
10	150	175	140	200	96	180	75		10	75	175	140	150	96	75	180
14	280	225	220	225	150	200	180		14	150	175	140	180	96	100	180
17	425	240	430	325	350	310	260		17	225	225	160	300	110	100	180
21	660	360	560	500	525	450	480		21	225	250	180	310	108	110	200
24	816	432	620	750	750	890	720		24	275	250	200	350	130	150	220
28	1060	660	720	1050	1000	1100	900		28	300	270	200	430	160	170	240
31	1260	840	980	1120	1200	1400	864		31	300	270	240	480	160	200	280
	shEB1+N46G								sh EB1+N46G +LF
Day	Tumor volume measurements (mm^3)								Day	Tumor volume measurements (mm^3)
0	0	0	0	0	0	0	0		0	0	0	0	0	0	0	0
4	27	35	28	54	30	35	17.5		4	12.5	42	28	16	18	24	35
7	75	90	52.5	75	50	17.5	48		7	35	52.5	45	48	35	75	84
10	115	120	180	120	70	125	100		10	115	135	180	75	70	200	150
14	200	225	180	160.5	375	225	150		14	200	180	180	220	180	240	200
17	350	300	200	270	480	410	225		17	275	230	225	250	360	280	360
21	550	480	225	350	545	500	250		21	450	375	390	300	590	410	410
24	800	540	270	400	675	520	320		24	560	400	432	480	670	480	600
28	1000	675	270	480	900	720	300		28	600	450	540	540	850	560	720
31	1400	840	270	512	1089	840	416.5		31	660	450	588	720	1008	654.5	850

## Sheet: Fig 5
Source Data for Fig 5A,B
Fig 5A
SW1
	PBS										PBS + LF										PD-1										PD-1 + LF
Day	Tumor volume measurements (mm^3)									Day	Tumor volume measurements (mm^3)									Day	Tumor volume measurements (mm^3)									Day	Tumor volume measurements (mm^3)
0	0	0	0	0	0	0	0			0	0	0	0	0	0	0	0			0	0	0	0	0	0	0	0			0	0	0	0	0	0	0	0
3	37	37.5	124	25	30	12.5	25			3	25	50	32	12.5	27	34	12			3	34	22	32	30	38	34	12			3	35	12	32	40	36	27	12
7	75	150	241.5	120	90	37	50			7	56	100	110	25	72	82	50			7	82	54	120	115	82	80	25			7	88	50	80	124	90	72	25
10	158	150	532	300	126	52	125			10	92	200	172	36	123	132	90			10	132	108	175	250	216	165	38			10	150	90	125	290	175	123	38
14	247.5	375	846	577.5	240	73.5	240			14	120	280	260	52.5	162	156	108			14	156	120	200	360	330	220	52.5			14	180	108	157.5	390	225	162	52.5
17	330	545	1230	570.5	240	100	480			17	135	378	250	180	290	300	150			17	300	110	280	450	500	320	52.5			17	240	150	185	350	252	290	52.5
21	660	545	1500	552.5	244	122.5	560			21	150	412	270	243	576	400	225			21	400	120	378	546	780	429	52.5			21	320	225	252	381	270	576	52.5
24	828	900.5	2132.5	750.5	532	592	800			24	225	450	300	260	550	450	225			24	450	350	412	546	780	480.5	125			24	500	225	356	381	530	550	125
28	1080	2178		1001.5	924	640	1200			28	300	504	320	270	535.5	230	414.5			28	490	475	577.5	500.5	792	500.5	160			28	640	230	414.5	562.5	828.75	550	345
31	1326	2178		1580	1008	720	1600			31	392	550	352.75	350.2	650	350	414.5			31	552	562.75	642.5	500.5	936	640	225			31	880	350	414.5	720	750.75	550	482
35	1568	2178		2064	1578	800				35	452	600	450	375	720	400	420			35	634	658	680	540	1004	680	400			35	880	400	430	800	724	550	624
38	1780					1248				38	542	648	542	375	1024	440	432			38	734	658	702	540	1240	680	424			38	1062	432	430	820	700	500	692
42	2420					1862				42	602	648	542	450	1248	482	580			42	842	821	782	621	1442	680	424			42	1305	526	482	820	725	550	714
45										45	602	724	624	450	1480	622	652			45	952	892	782	624	1682	680	424			45	1548	582	624	922	725	500	762
49										49	748		728	535	1838	652	752			49	1024	912	782	624	1861	680	424			49	1832	641	728	922	725	550	926
SM1
	PBS										PBS + LF										PD-1										PD-1 + LF
Day	Tumor volume measurements (mm^3)									Day	Tumor volume measurements (mm^3)									Day	Tumor volume measurements (mm^3)									Day	Tumor volume measurements (mm^3)
0	0	0	0	0	0	0	0			0	0	0	0	0	0	0	0	0		0	0	0	0	0	0	0	0			0	0	0	0	0	0	0	0	0
7	225	144	72	63	168	225	96			7	200	180	63	140	126	84	200	144		7	250	54	94.5	72	250	54	72			7	96	40	84	135	135	157.5	126	112
10	500.5	624	220	780	900	500.5	500.5			10	264	200	440	128	385	275	220	180		10	175	297	200	52.5	330	385	120			10	96	35	180	36	72	72	140	30
14	900	960	308	1050	600	572	550			14	297	270	210	180	416.5	132	300	192.5		14	210	462	240	52.5	160	240	495			14	80	40	122.5	60	37.5	96	140	31.25
17	900	1080	480	1589.5	1105	1125	770			17	624	300	576	160	350	325	288	468		17	105	528	157.5	140	140	227.5	500.5			17	135	40	60	84	0	73.5	150	25
21	1020	1182	540	2000	1836	1105	924			21	591.5	500.5	624	300	423.5	351	360	520		21	94.5	400	157.5	126	126	227.5	1040			21	135	30	60	30	0	73.5	150	25
24	1938	1232	840	3125	2000	1215.5	1072.5			24	420	780	588	275	735	728	675	896		24	105	350	190	112.5	175	250	819			24	180	54	25	70	0	37.5	100	25
28										28	676	780		1260	1360	1190	1620	1599.5		28	105	400	105	84	192.5	227.5	756			28	210	48	25	75	0	45	100	37.5
31										31	1125	780		1734	2499.5	1300	1710	1600		31	450	351	140	120	196	250	672			31	260	63	25	63	0	45	80	30
35										35										35	810	351	175	98	189	250	450			35	300	63	25	63	0	30	75	25
38										38										38	900	378	157	98	198	227	585			38	275	63	25	52.5	0	45	75	45
42										42										42	940	392	157	110	198	500	665			42	384	63	25	52.5	0	138.125	75	45
45										45										45	1060	484	198	110	198	560	640			45	504	63	25	52.5	0	220.5	75	45
48										48										48	1725	630	441	270	202.5	580	1584			48	630	63	36	96	0	220.5	100	45
51										51										51	2099.5	936	441	441	441	800	2808			51	468	63	36	96	0	220.5		45
Fig 5B
Tumor Volumes
	PBS											PBS + LF													PD-1																	PD-1 + LF
Day	Tumor volume measurements (mm^3)										Day	Tumor volume measurements (mm^3)												Day	Tumor volume measurements (mm^3)																Day	Tumor volume measurements (mm^3)
0	0	0	0	0	0	0	0	0	0		0	0	0	0	0	0	0	0	0	0	0	0		0	0	0	0	0	0	0	0	0	0	0	0	0	0	0	0		0	0	0	0	0	0	0	0	0
7	250	200	100	60	310	360	225	300	250		7	250	140	126	200	200	144	180	300	157.5	150	180		7	250	150	125	72	72	250	180	217.5	96	100	80	72	96	96	100		7	300	180	135	135	157.5	120	126	112
10	500.5	624	220	225	780	900					10	264	128	385	275	220	144	200	440	198	225	225		10	200	297	200	52.5	120	330	385	200	96	150	120	72	96	72	120		10	230	180	36	72	160	120	140	30
14	900	960	308	325	1050	600					14	297	180	416.5	132	300	192.5	270	210	210	300	280		14	210	300	240	52.5	495	160	240	150	100	150	120	96	120	72	100		14	80	122.5	60	37.5	152	120	160	31.25
17	1500	1400	480	550	1589.5	1105					17	624	160	350	325	288	468	300	576	320	380	400		17	180	360	157.5	140	500.5	140	227.5	125	96	150	100	96	150	96	150		17	135	100	84	72	180	150	180	25
21	2200	1660	720	650	2000	1836					21	591.5	300	423.5	351	360	520	500.5	624	340	440	400		21	160	320	157.5	126	1040	126	227.5	125	120	150	120	96	180	96	125		21	135	80	30	140	200	160	200	25
24											24	420	275	735	728	675	896							24	160	350	190	112.5	819	175	227.5	100	100	120							24	180	120	70	180	210	160	220	25
28											28	676	1260	1360	1190	1620	1599.5							28	160	400	105	84	756	192.5	250	125	96	120							28	210	140	75	150	220	180	240	37.5
31											31	1125	1734	2499.5	1300	1710	1600							31	160	351	140	120	672	196	250	100	96	150							31	260	160	63	110	200	180	240	30
35											35													35	145	350	140	110	550												35	250	160	63	120	220
38											38													38	150	400	140	140	500												38	240	180	63	120	330
42											42													42	160	375	140	180	480												42	230	160	48	200	330
45											45													45	160	375	150	180	520												45	240	150	48	200	300
49											49													49	180	400	150	220	520												49	280	160	48	200	280
52											52													52	240	500	180	280	800												52	300	160	37.5	200	300
56											56													56	480	750	200	320	1200												56	320	180	37.5	180	400
59											59													59	720	1500	300	400	1400												59	320	200	37.5	180	500
63											63													63	1500	2300	450	500	2200												63	320	320	37.5	180	800
Immune Cell per million
Tumors -Day 7																Tumors -Day 21																	Tumors -Day 31
	CD4 T Naïve Per million	CD4 T SCM per million	CD4 T CM per million	CD4 T EM per million	CD4+ Total per million	CD8+ Naïve per million	CD8 stem memory per million	CD8 Central memory per million	CD8 Effector Memory per million	CD8 Total per million	cDC1 per million	cDC2 per million	moDC per million	DC Total per million			CD4 T Naïve Per million	CD4 T SCM per million	CD4 T CM per million	CD4 T EM per million	CD4+ Total per million	CD8+ Naïve per million	CD8 stem memory per million	CD8 Central memory per million	CD8 Effector Memory per million	CD8 Total per million	cDC1 per million	cDC2 per million	moDC per million	DC Total per million				CD4 T Naïve Per million	CD4 T SCM per million	CD4 T CM per million	CD4 T EM per million	CD4+ Total per million	CD8+ Naïve per million	CD8 stem memory per million	CD8 Central memory per million	CD8 Effector Memory per million	CD8 Total per million	cDC1 per million	cDC2 per million	moDC per million	DC Total per million
Pre-treatment 1	180.38	41.1392	13.7131	130.802	366.034	105.485	1.05485	7.38397	98.1013	212.025	3272.35	1779.03	3549.85	8601.23		PBS-1	118.797	1.50376	6.01504	66.1654	192.481	15.0376	0	3.00752	70.6767	88.7218	2730.61	9210.2	353.061	12293.9			PBS+LF-1	524.809	11.4504	28.626	240.458	805.344	414.122	3.81679	24.8092	225.191	667.939	222.222	7360.11	1767.07	9349.4
Pre-treatment 2	119.418	15.5763	7.26895	70.6127	212.876	103.842	4.15369	3.11526	76.8432	187.954	349.941	2069.99	1499.41	3919.34		PBS-2	66.778	1.66945	1.66945	156.928	227.045	13.3556	0	8.34725	357.262	378.965	468.958	8954.55	588.692	10012.2			PBS+LF-2	685.921	7.22022	57.7617	583.032	1333.94	274.368	3.61011	37.9061	323.105	638.989	169.188	6222.83	262.724	6654.75
Pre-treatment 3	112.5	3.57143	10.7143	114.286	241.071	101.786	3.57143	5.35714	144.643	255.357	314.675	1514.37	2387.29	4216.34		PBS-3	66.1765	0	9.45378	171.218	246.849	19.958	0	4.20168	371.849	396.008	0	0	0	0			PBS+LF-3	122.53	1.97628	13.834	132.411	270.751	71.1462	1.97628	19.7628	211.462	304.348	147.643	1321.34	697.27	2166.25
																PBS-4	56.5086	2.01816	5.04541	187.689	251.261	2.01816	0	1.00908	115.035	118.063	525.441	7219.11	493.25	8237.8			PBS+LF-4	222.222	5.55556	22.2222	161.111	411.111	98.1481	3.7037	25.9259	155.556	283.333	299.076	3257.51	1064.67	4621.25
	CD4+	CD8+	DC													PBS-5	49.4418	1.5949	4.78469	82.9346	138.756	9.56938	0	6.37959	207.337	223.285	865.279	7626.51	583.79	9075.58			PBS+LF-5	450.675	5.2404	20.9616	372.069	848.945	262.02	2.6202	23.5818	99.5677	387.79	165.955	10603.3	1746.36	12515.6
average	273.327	218.446	5578.97													PBS+LF-1	264.451	7.14732	10.721	453.855	736.174	82.1942	0	46.4576	1640.31	1768.96	4105.53	17817.6	908.811	22832			PD1-1	1051.42	14.1844	49.6454	679.078	1794.33	611.702	3.5461	39.0071	480.496	1134.75	418.768	5240.9	1131.65	6791.32
SEM	47.0624	19.7206	1513.56													PBS+LF-2	359.668	7.65251	38.2626	711.684	1117.27	275.491	7.65251	61.2201	2318.71	2663.08	2626.85	15417.5	623.436	18667.8			PD1-2	435.685	10.3734	22.8216	460.581	929.461	209.544	4.14938	12.4481	603.734	829.876	1623.13	19036.7	6200	26859.9
																PBS+LF-3	26.9978	0	3.23974	118.79	149.028	5.39957	0	3.23974	176.026	184.665	1954.5	16869.7	771.458	19595.7			PD1-3	771.325	5.44465	36.2976	402.904	1215.97	548.094	3.62976	10.8893	509.982	1072.6	162.469	8251.89	3992.44	12406.8
																PBS+LF-4	124.717	0	28.3447	148.526	301.587	21.542	0	6.80272	167.8	196.145	400.8	8336.8	456	9193.6			PD1-4	622.309	11.7417	27.3973	168.297	829.746	313.112	1.95695	27.3973	199.609	542.074	169.108	3700.4	605.859	4475.37
																PBS+LF-5	156.25	1.30208	16.9271	82.0312	256.51	20.8333	0	9.11458	145.833	175.781	1073.5	5370.6	95.2381	6539.34			PD1-5	180.812	7.38007	14.7601	116.236	319.188	108.856	3.69004	33.2103	228.782	374.539	110.08	4583.55	1118.04	5811.67
																PD1-1	82.8157	1.0352	7.24638	24.8447	115.942	10.352	0	5.17598	168.737	184.265	977.752	5474.24	590.164	7042.15			PD1+LF -1	341.85	26.2961	56.3488	709.995	1134.49	244.178	15.0264	97.6713	856.502	1213.38	277.087	2523.98	792.185	3593.25
																PD1-2	168.317	4.9505	14.8515	396.04	584.158	74.2574	4.9505	19.802	631.188	730.198	1891.53	9780.99	412.19	12084.7			PD1+LF -2	399.061	0	53.9906	1068.08	1521.13	575.117	4.69484	58.6854	1277	1915.49	1049.72	7646.41	1082.87	9779.01
																PD1-3	294.868	0	26.0177	364.248	685.133	78.0532	0	17.3452	2324.25	2419.65	3369.2	14457.5	1354.47	19181.2			PD1+LF -3	946	8	4	58	1016	472	4	10	38	524	117.91	5771.64	944.776	6834.33
																PD1-4	173.624	0	14.4686	303.841	491.934	43.4059	0	7.23432	1070.68	1121.32	9651.04	21864.8	1585.61	33101.4			PD1+LF -4	870.564	22.9645	20.8768	179.541	1093.95	398.747	10.4384	60.5428	156.576	626.305	370.948	3178.87	1384.15	4933.97
																PD1-5	95.0944	0	12.6793	69.7359	177.51	38.0378	0	12.6793	152.151	202.868	325.607	4343.27	258.278	4927.15			PD1+LF -5	306.818	11.3636	50.3247	314.935	683.442	144.481	3.24675	35.7143	461.039	644.481	403.361	7621.85	2848.74	10873.9
																PD1+LF -1	34.398	0	2.457	7.37101	44.226	34.398	0	2.457	19.656	56.5111	1653.11	8742.82	306.22	10702.2
																PD1+LF -2	81.6754	1.04712	7.32984	74.3455	164.398	46.0733	2.09424	10.4712	312.042	370.681	4015.68	17412.5	665.862	22094.1
																PD1+LF -3	45.6432	1.03734	7.26141	128.631	182.573	9.3361	0	5.18672	226.141	240.664	1421.05	11903	564.499	13888.5			Average	CD4+	CD8+	DC
																PD1+LF -4	270.694	0	46.9799	167.785	485.459	20.1342	0	6.71141	230.425	257.271	419.918	2669.4	146.817	3236.14			PBS +LF	734.017	456.48	7061.44
																PD1+LF -5	76.2195	0	30.4878	213.415	320.122	19.3089	0	7.11382	532.52	558.943	6303.47	22039.2	2390.82	30733.5			PD-1	1017.74	790.767	11269
																																	PD+ LF	1089.8	984.731	7202.9
																Average	CD4+	CD8+	DC														SEM
																PBS	211.278	241.009	9904.86														PBS +LF	186.692	82.4217	1803.68
																PBS +LF	512.113	997.726	15365.7														PD-1	242.228	147.373	4125.26
																PD-1	410.935	931.66	15267.3														PD+ LF	133.909	262.213	1386.12
																PD+ LF	239.355	296.814	16130.9
																SEM
																PBS	20.887	63.9054	782.549
																PBS +LF	181.37	517.078	3166.55
																PD-1	112.53	411.121	5089.57
																PD+ LF	75.5011	82.6529	4708.17
Lymph Node- Day 7																Lymph Node- Day 21																	Lymph Node- Day 31
	CD4 T Naïve Per million	CD4 T SCM per million	CD4 T CM per million	CD4 T EM per million	CD4+ Total per million	CD8+ Naïve per million	CD8 stem memory per million	CD8 Central memory per million	CD8 Effector Memory per million	CD8 Total per million	cDC1 per million	cDC2 per million	moDC per million	DC Total per million			CD4 T Naïve Per million	CD4 T SCM per million	CD4 T CM per million	CD4 T EM per million	CD4+ Total per million	CD8+ Naïve per million	CD8 stem memory per million	CD8 Central memory per million	CD8 Effector Memory per million	CD8 Total per million	cDC1 per million	cDC2 per million	moDC per million	DC Total per million				CD4 T Naïve Per million	CD4 T SCM per million	CD4 T CM per million	CD4 T EM per million	CD4+ Total per million	CD8+ Naïve per million	CD8 stem memory per million	CD8 Central memory per million	CD8 Effector Memory per million	CD8 Total per million	cDC1 per million	cDC2 per million	moDC per million	DC Total per million
Pre-treatment 1	3106.97	221.926	221.926	1109.63	4660.45	443.853	0	0	0	443.853	2604.17	1488.1	0	4092.26		PBS-1	5100.51	300.03	600.06	1200.12	7200.72	8100.81	0	900.09	1350.14	10351	13320.3	9670.38	3123.12	26113.8			PBS+LF-1	19305.9	129.57	172.76	1867.97	21476.2	10538.4	0	129.57	766.623	11434.6	1546.41	7979.46	1731.98	11257.8
Pre-treatment 2	5946.16	562.475	53.569	2544.53	9106.74	1687.42	294.63	107.138	508.906	2598.1	48016.9	22098	285.136	70400		PBS-2	7708.32	168.795	168.795	618.916	8664.83	5007.6	0	281.326	2025.54	7314.47	1963.67	18654.9	981.836	21600.4			PBS+LF-2	17968	159.412	466.848	6273.98	24868.2	4144.7	34.1596	273.277	2971.89	7424.02	3325.86	28089.1	2964.36	34379.3
Pre-treatment 3	5585.72	678.639	469.827	4907.08	11641.3	2349.13	1044.06	156.609	1044.06	4593.86	19956.6	2481.65	517.01	22955.2		PBS-3	14713.8	290.131	373.026	663.157	16040.1	10486.2	82.8947	1077.63	2072.37	13719.1	8935.05	7055.72	989.12	16979.9			PBS+LF-3	9246.94	252.398	275.343	9040.43	18815.1	1789.73	68.8358	45.8905	4451.38	6355.83	3819.1	16361.8	2613.07	22794
																PBS-4	62674	2861.83	1691.08	3330.12	70557	39441.2	1847.18	5203.32	1222.78	47714.4	3689.57	4749.79	254.453	8693.81			PBS+LF-4	35208.8	420.282	420.282	7422.72	43472.1	11137.5	61.0087	298.265	2758.95	14255.7	7883.22	31733.3	6513.68	46130.2
																PBS-5	9964.71	622.794	726.593	1868.38	13182.5	8511.52	622.794	1245.59	9860.91	20240.8	2130.78	7072.39	1305.67	10508.8			PBS+LF-5	71845.5	1081.96	788.092	8588.87	82304.4	34466.8	120.217	685.685	1442.61	36715.3	12334	28980.6	22754.7	64069.4
	CD4+	CD8+	DC													PBS+LF-1	31797.3	283.399	453.438	680.156	33214.3	7878.48	0	566.797	1076.91	9522.19	15010.8	27390.9	3481.89	45883.6			PD1-1	29303.7	382.719	205.64	6214.91	36107	11715.8	34.2734	268.475	2798.99	14817.5	7184.27	28878.5	6618.58	42681.4
average	8469.48	2545.27	32482.5													PBS+LF-2	60685.9	1302.41	1023.32	1395.44	64407.1	30870.1	77.5242	1038.82	620.194	32606.7	9593.23	16364.9	1269.69	27227.8			PD1-2	64662	918.846	447.521	6931.81	72960.2	30441	38.0869	476.086	1509.19	32464.3	6256.34	26391.8	10682.2	43330.3
SEM	2040.22	1198.3	19725.3													PBS+LF-3	14934.8	352.237	563.579	1831.63	17682.3	8735.47	70.4473	1268.05	6199.37	16273.3	3874.63	4432.5	1227.31	9534.44			PD1-3	35023.2	1021.71	250.215	10161.5	46456.7	17959.9	55.6034	542.134	3447.41	22005.1	7767.29	29644.8	10549.3	47961.4
																PBS+LF-4	6779	0	193.686	0	6972.69	3486.35	193.686	968.429	2711.6	7360.06	11412	11308.2	1971.16	24691.4			PD1-4	105610	517.101	181.321	2558.64	108867	10201	13.4312	174.606	570.826	10959.9	2426.39	29909.9	5366.06	37702.4
																PBS+LF-5	9146.72	542.956	1879.46	18418.7	29987.9	5011.9	1461.81	5304.26	29444.9	41222.9	7087.17	10489	992.204	18568.4			PD1-5	99124.8	1235.68	424.079	3619.29	104404	33860.5	36.5585	694.612	782.352	35374	1618.54	27984.6	15101	44704.1
																PD1-1	51803.8	1269.04	543.872	589.195	54205.9	17857.1	339.92	1518.31	2288.8	22004.2	9895.69	5307.84	27091.7	42295.3			PD1+LF -1	30728.6	712.464	477.351	8606.56	40524.9	14078.3	71.2464	584.22	5899.2	20633	5610.72	16197	10671	32478.7
																PD1-2	2010.48	105.815	0	158.722	2275.01	1428.5	0	423.258	687.794	2539.55	2723.17	10294.9	2523.91	15542			PD1+LF -2	58441.6	1941.43	647.144	8111.37	69141.5	28577.3	117.663	1132.5	2897.44	32724.9	9359.59	30717	18059.6	58136.2
																PD1-3	4420.82	99.3443	49.6722	894.099	5463.94	596.066	0	49.6722	546.394	1192.13	8791.08	7355.8	269.115	16416			PD1+LF -3	97974	3190.01	1574.64	7846.07	110585	50259.6	223.979	2022.6	2273.73	54779.9	12535.5	28527.8	27001.6	68065
																PD1-4	9136.21	498.339	664.452	996.678	11295.7	3654.49	0	332.226	1827.24	5813.95	8980.05	8318.37	1323.38	18621.8			PD1+LF -4	91288	1427.1	464.638	8476.32	101656	34482.8	119.478	783.246	5814.61	41200.1	10205.3	26955.8	11942.4	49103.5
																PD1+LF -1	9405.05	317.024	105.675	211.349	10039.1	4755.36	105.675	211.349	1056.75	6129.13	6880.38	8365.91	1876.47	17122.8			PD1+LF -5	89257.3	1040.31	469.585	11595.1	102362	38816.6	65.0195	606.849	6321.34	45809.9	11656.6	25276.3	4168.28	41101.2
																PD1+LF -2	5283.59	107.828	107.828	431.313	5930.56	4097.48	0	323.485	2803.54	7224.5	10095.1	9310.99	1862.2	21268.3
																PD1+LF -3	3901.17	216.732	216.732	433.463	4768.1	1517.12	216.732	0	3684.44	5418.29	5420.75	13680.9	774.393	19876.1				CD4+	CD8+	DC
																PD1+LF -4	7927.07	0	198.177	792.707	8917.95	5945.3	0	1585.41	2576.3	10107	4788.51	4788.51	0	9577.02			Average
																PD1+LF -5	18512.8	136.878	513.294	376.416	19539.4	5748.9	0	513.294	1916.3	8178.49	14804.3	10856.5	4386.45	30047.2			PBS +LF	38187.2	15237.1	35726.1
																																	PD-1	73758.9	23124.2	43275.9
																																	PD+ LF	84853.9	39029.5	49776.9
																																	SEM
																	CD4+	CD8+	DC														PBS +LF	11845.2	5552.73	9163.34
																Average																	PD-1	14723.1	4772.42	1861.01
																PBS	25615.7	19774.8	16901.9														PD+ LF	13158.4	5817.82	6242.13
																PBS +LF	27091.8	17200.6	25257.1
																PD-1	20645.7	14554.5	23270.7
																PD+ LF	9839.02	7411.49	19740.3
																SEM
																PBS	15104.8	9404.62	3316.09
																PBS +LF	10287.6	4490.23	6011.17
																PD-1	9666.84	7635.48	6380.98
																PD+ LF	2607.45	821.778	3284.1
[truncated: 15 more columns]

## Sheet: Fig 7
Source Data for Fig 7 A,B,C
Figure 7B IV
% CD4+ T cells per patient tumor section
Patient 1	Patient 2	Patient 3	Patient 4
2.58945	30.3638	6.32242	0.931237
Fig 7C
MGH						MDACC
Fucosylation	Total DRB1	Fuco-DRB1	Responder			Fucosylation	Total DRB1	Fuco-DRB1	Responder
4954.61	2875.23	7801.66	NR			11660.5	14661.7	3554.5	R
21364.1	1191.42	7609.98	NR			23594.3	17243	12453.3	R
8037.89	15097.1	8437.27	NR			10247.2	7153.2	4807.34	R
38171.8	19747.6	14257.6	NR			9168.74	8714.22	6962.44	R
11603.3	14546.7		R			16000.6	9866.39	3853.35	NR
12274.8	839.007	8343.3	R			16040.3	5355.01	2594.25	NR
8202.25	2324.44	2092.48	R			12349.5	12108	1686.74	R
8537.21	10495.9	6558.72	NR			7301.1	5335.88	3103.28	NR
7145.57	13515.3	6770.72	R			23430.6	6110.17	4598.45	R
5117.2	6477.05	4685.55	NR			11333.1	6970.03	2361.44	NR
8298.25	7485.66	6745.29	R			22469.8	11774.7	4828.79	R
13632.7	23142	6476.46	R
7822.97	2278.87	7022.91	NR
16337.4	10433.9	4618.23	NR
1518.2	3030.8	4618.93	NR
8337.14	31447.5	10091.5	R
7538.52	5872.22	6085.72	NR
11863.6	2166.45	4266.78	R
14952.8	4188.56	5075.36	R
5034.66	14008.9	6148.72	R
18592.1	11233.7	11283.2	R
21730.6	32066.2	9086.56	R
15169.8	6998.48	10654.6	R
9018.98	7284.38	6228.11	NR
30411.3	3328.72	7454.41	NR
3886.41	12097.9	5471.27	NR
21281.8	9661.42	5850.21	NR
8581.94	9107.4	8934.68	NR
2254.3	1081.87	5792.12	NR
4815.67	10359.7	5610.6	NR
11240.9	16198.9	6943.35	NR
14632	5414.56	4162.18	NR
Fig 7D
MGH				MDACC
CD4	fucoDRB1			CD4	fucoDRB1
16.7866	6745.29			42.3052	3554.5
28.8341	6476.46			58.4336	12453.3
9.99083	7022.91			30.6672	4807.34
0.564104	4618.23			26.0479	6962.44
4.53648	4618.93			38.2393	3853.35
2.4519	10091.5			22.0754	2594.25
3.1556	6085.72			61.2133	5807.21
0.022155	4266.78			53.5899	1686.74
0	5075.36			44.8946	3103.28
12.0447	6148.72			59.6868	4598.45
71.4598	11283.2			5.31689	2361.44
43.4397	9086.56
14.4156	10654.6
1.75504	6228.11
35.8659	7454.41
13.63	5471.27
43.3509	5850.21
2.20846	8934.68
10.5208	5792.12
12.8187	6943.35
5.82965	4162.18
34.1417	7801.66
2.22733	7609.98
14.9156	8437.27
0	14257.6
0.780488	8343.3
0.050134	2092.48
0.029055	6558.72
0.337446	6770.72
17.2562	4685.55
4.57776	5610.6

## Sheet: Extended Data Fig 1
Source Data for Extended Data Fig 1A-W
Extended Data Fig 1A
Raw Integrated AAL density				Normalized
Control	LF			Control	LF
576	1434			1	2.48958
559.872	1172			1	2.09334
676	1028			1	1.52071
562.341	969			1	1.72315
	910				1.34615
	794				1.41195
Extended Data Fig 1B
	CD3+	DC	NK	Macrophage	MDSC
Control-1	898000	106000	194000	76600	6110
Control-2	574000	1040000	382000	902000	1620000
Control-3	112000	1020000	186000	429000	2700000
Control-4	97000	487000	222000	425000	1750000
LF-1	47400000	95000000	13800000	73300000	33300000
LF-2	5820000	7880000	1990000	4360000	20100000
LF-3	27600000	74400000	12000000	58400000	1600000
LF-4	12500000	2090000	2760000	1240000	254000
Extended Data Fig 1C
	CD3+	DC	NK	Macrophage	MDSC
Control-1	14880000	4433000	4340000	437100	3131000
Control-2	17640000	5754000	7.098e+06	1171800	4200000
Control-3	8.027e+06	1245000	1225900	1564000	3473000
Control-4	33698000		7.138e+06	3071000	1494000
LF-1	18765000	765000	3.15e+06	2070000	1980000
LF-2	20826000	1326000	3900000	3198000	9750000
LF-3	13950000	5760000	8010000	1647000	3901500
LF-4	17520000	5803500	5803500	569400	4051500
Extended Data Fig 1D
Raw Integrated AAL density				Normalized
Control	LF			Control	LF
256.046	285			1	1.11308
78	839			1	10.7564
363	951			1	2.61983
210	427			1	2.03333
353	874			1	2.47592
25	696			1
191				1
Extended Data Fig 1E
	Control										LF
Day	Tumor volume measurements (mm^3)									Day	Tumor volume measurements (mm^3)
0	0	0	0	0	0	0	0			0	0	0	0	0	0	0	0	0
7	110	160	147	168	70	100	315			7	112	145	105	160	57.75	84	160	96
10	630	693	264	192	288	385	324			10	225	264	297	330	243	277.875	170	165
14	1282.5	1040	392	420	643.5	594	484			14	337.5	540	247.5	686	237.5	275	500.5	192
17	1700	1800	783.75	630	630	1350	1072.5			17	600	530	247.5	880	297	546	994.5	245
21	2025	3847.5	1487	864	1592.5	2100	1485			21	704	539	240	756	568.75	1008	843.75	520
Extended Data Fig 1F
# itICs per g of tumor
Control	LF
2.95455e+06	6.87917e+06
3.95762e+06	8.31123e+07
1.62954e+06	20672000
Extended Data Fig 1G
	CD3+	DC	NK	Macrophage	MDSC
Control-1	21272.7	4431.82	31022.7	137682	16545.5
Control-2	62530.4	13060.2	88255	315423	113980
Control-3	13036.3	1319.93	13199.3	42531	13362.2
LF-1	505619	48154.2	231828	1.17634e+06	46778.3
LF-2	2.12768e+07	407250	4.97843e+06	3.7733e+06	1.0389e+06
LF-3	3844992	107494	339021	2.08787e+06	45478.4
Extended Data 1H
	CD3+	DC	NK	Macrophage	MDSC
Control-1	16695000	333000	2947500	1993500	3703500
Control-2	8022000	302400	997500	861000	894600
Control-3	16104000	204600	1237500	1458600	4884000
LF-1	9180000	140000	1208000	818000	3860000
LF-2	1.64e+07	400000	1148000	1692000	1324000
LF-3	1.1911e+07	559000	2425200	2.7606e+06	6278000
Extended Data Fig 1I
	CD3+	DC	NK	Macrophage	MDSC
Control-1	0.566046	0.518876	3.63213	16.1197	1.93714
Control-2	0.985066	0.960813	6.49277	23.2051	8.38528
Control-3	0.724476	0.190718	1.90718	6.14536	1.93073
LF-1	5.98237	0.683699	3.29152	16.7018	0.664165
LF-2	25.0733	0.311947	3.81339	2.89028	0.795783
LF-3	15.0738	0.842839	2.65818	16.3705	0.356586
Extended Data Fig 1J
	# itICs per g of tumor
	CD4+	CD8+
Control-1	1.8018	65.9455
Control-2	26.8881	519.003
Control-3	1.82508	41.7162
LF-1	758.428	25988.8
LF-2	95745.4	2.08512e+06
LF-3	14995.5	343358
Extended Data Fig 1K
	Control												LF
Day	Tumor volume measurements (mm^3)											Day	Tumor volume measurements (mm^3)
0	0	0	0	0	0	0	0	0	0	0		0	0	0	0	0	0	0	0	0	0	0	0
3	25.4	37.5	12.5	32	54	62	23.6	42.5	37.5	30.5		3	22	62	40	50	37.5	25	50	22	37.5	50	50
7	153	225	75	275	252	243	185	210	204	120.5		7	145	300	420	300	150	250	225	180	150	200	180
10	388	336	151.28	350.625	447.99	498.96	316.1	438.75	359.1	245.14		10	288.95	599.36	496.9	391.5	288.4	382.2	346.4	231.5	222.1	395.1	379.8
14	635.9	495	297.34	734	894.6	745	383	836	567.6	393.9		14	257.55	790.1	636.6	747.1	521	911.2	547.6	360.9	510.6	1079	450.6
17	1068.35	1470.22	640.64	1710.72	1798.38	1477.56	651.45	968.8	1204	864		17	198	1341.35	1603.8	1739.8	873.6	2012.73	1161.3	882.36	1356.12	1613.5	912
21	1785	1512	1870	2288	1440	1520	1584	1350	1995	1980		21	2040	2090	2000	1275	2200		2592	1296	1567.5	2295	1350
Extended Data Fig 1L
Integrated Density of AAL signal					Normalized to EV
EV--CTL	EV -- LF	mFuk -- CTL	mFuk -- LF		EV--CTL	EV -- LF	mFuk -- CTL	mFuk -- LF
155.375	253.896	161.773	224.58		1	2	2.44	4.02
260.076	211.522	1165.46	160.568		1	1.98	1.77	2.3
122.518	180.457	634.098	155.136		1	3.89	7.79	1.85
131.101	1280.83	507.23	764.673		1	1.04	4.9	4.79
54.963	239.823	363.459	462.644		1	10.2	11.99	7.14
62.641		306.24	696.394		1	8.97	5.44	10.4
Extedned Data Fig 1M
	EV--CTL				EV -- LF				mFuk -- CTL				mFuk -- LF
CD3	4111360	851283	779202		5.14195e+06	4.35909e+06	7928100		1.41938e+06	2.41653e+07	3.12987e+07		10150000	23662800	9862375
NK	835120	476013	610856		929690	1.50825e+06	912870		2.9708e+06	5.05371e+06	8.06667e+06		4930000	4338180	2.78219e+06
DC	2087800	500695	350160		1.33882e+06	950282	2297700		1.6532e+06	3546000	6098400		2660000	6283788	4451500
Macro	1589940	83617.1	90425.9		162377	179595	490590		335591	1.31333e+06	1.10513e+06		610000	381234	1.03996e+06
Extended Data Fig 1N
%CD4+ T cells in spleen
PBS	PBS + LF	CD4(-)	CD4(-) + LF
10.5	10.3	0.82	0.5
10.1	7.86	0.024	0.025
4.34	9.89	0.007	0.02
Extended Data Fig 1O
Absolute splenic CD8+ T cells per microscopy field					Normalized to PBS
PBS	PBS + LF	CD8(-)	CD8(-) + LF		PBS	PBS + LF	CD8(-)	CD8(-) + LF
34.7487	36.206	6.93533	3.88333		1	1.04	0.19	0.11
32.282	28.9433	5.47933	7.67167		1	0.89	0.16	0.23
34.3247	27.8207	4.78733	4.062		1	0.81	0.13	0.11
Extedned Data Fig 1P
# itICs per g of tumor
PBS	PBS + LF	CD4(-)	CD4(-) + LF
2.12378e+06	2.43913e+07	2720000	3.81111e+06
2.03808e+06	4.33706e+06	4220000	3.85333e+06
4820400	7350000	1.98305e+06	1370000
Extedned Data Fig 1Q
%CD4+ T cells in spleen
PBS	PBS + LF	CD4(-)	CD4(-) + LF
13.6	11.7	0	0.021
3.76	2.47	0	0.02
8.3	6.5	0	0.2
Extneded Data Fig 1R
Absolute splenic CD8+ T cells per microscopy field					Normalized to PBS
PBS	PBS + LF	CD8(-)	CD8(-) + LF		PBS	PBS + LF	CD8(-)	CD8(-) + LF
34.4027	22.5557	5.37667	4.90267		1	0.65	0.16	0.14
35.6587	30.4203	2.28533	4.234		1	0.85	0.06	0.11
24.771	38.4003	1.54567	3.321		1	1.55	0.06	0.134
Extended Data Fig 1S
	PBS										LF
Day	Tumor volume measurements (mm^3)									Day	Tumor volume measurements (mm^3)
0	0	0	0	0	0	0	0			0	0	0	0	0	0	0	0	0
3	110	160	147	150	70	100	315			3	112	145	105	160	57.75	84	160	96
7	250	225	184	324	180	120	315			7	225	264	297	330	243	277.875	170	165
10	450	400	200	500	200	180	315			10	250	275	300	400	250	250	250	175
14	500	640	232	550	220	230	315			14	300	450	300	540	240	250	320	180
17	820	693	264	720	288	385	324			17	337.5	540	247.5	686	237.5	275	500.5	192
21	1282.5	1040	392	920	643.5	594	484			21	452	540	247.5	720	250	525	800	225
24	1700	1800	783.75	1200	630	1350	1072.5			24	600	530	247.5	880	297	546	994.5	245
27	2025	3847.5	1487	1800	1592.5	2100	1485			27	704	539	240	720	568.75	1008	1200	860
Extended Data Fig 1T
	CD8(-)										CD8(-) + LF
Day	Tumor volume measurements (mm^3)									Day	Tumor volume measurements (mm^3)
0	0	0	0	0	0	0	0			0	0	0	0	0	0	0	0
3	110	160	147	150	70	100	315			3	110	160	147	150	70	100	315
7	250	225	184	225	180	120	315			7	250	225	184	225	180	120	315
10	250	275	300	400	250	500	680			10	250	275	300	400	250	300	350
14	540	450	616	560	1440	750	840			14	300	250	280	300	714	600	420
17	1200	1000	800	1400	2000	1200	900			17	400	375	400	700	822	620	500
21	2000	1800	1400	2100	2600	1900	1500			21	500	400	450	850	1000	800	600
Extended Data Fig 1U
	CD4(-)										CD4(-) + LF
Day	Tumor volume measurements (mm^3)									Day	Tumor volume measurements (mm^3)
0	0	0	0	0	0	0	0			0	0	0	0	0	0	0	0
3	110	160	147	150	70	100	315			3	110	160	147	120	70	100	315
7	250	225	184	170	180	120	315			7	250	225	184	218	180	120	315
10	425	375	180	160	320	240	320			10	329	316	210	275	230	270	280
14	525	245	210	210	215	385	340			14	450	420	363	300	245	551	202.5
17	720	320	280	300	545	462	360			17	525	540	440	525	320	690	340
21	1282.5	1040	392	550	643.5	594	484			21	800	720	820	700	400	720	450
24	1700	1800	783.75	1020	630	1350	1072.5			24	1400	1200	1000	1110	1720	842	900
27	2025	2600	1487	1664	1592.5	2300	1000			27	2200	1900	1800	1700	2900	1800	1500
Extended Data 1V
# itICs per g of tumor
PBS	PBS + LF	CD4(-)	CD4(-) + LF
1040000	8480000	1410000	2560000
613000	9680000	2320000	1410000
3350000	15000000	1260000	1510000
2460000	7310000	650000	2310000
Extended Data 1W
	# itICs per g of tumor
	CD4+	CD8+	DC	NK
PBS 1	1390250	13280000	12242500	6432500
PBS 2	2.20424e+06	5.44576e+06	3.50085e+06	1.94492e+06
PBS 3	2.29583e+07	3.56458e+07	2.23542e+07	1.14792e+07
PBS 4	8.04324e+06	4.89297e+07	2.14486e+07	1.10595e+07
PBS + LF 1	2.05927e+06	5.79333e+07	1.00067e+08	2.89667e+07
PBS + LF 2	3660000	115900000	9.96333e+07	30500000
PBS + LF 3	7310000	320350000	182750000	96750000
PBS + LF 4	17875000	120250000	130000000	39000000
CD4(-) 1	815377	2.0567e+07	7.18019e+06	3.40755e+06
CD4(-) 2	520000	47000000	30000000	6000000
CD4(-) 3	3.02734e+06	26562500	10156250	2.44141e+06
CD4(-) 4	198837	1.20628e+07	6.36279e+06	2.38605e+06
CD4(-) + LF 1	1.34545e+06	5.20242e+07	4.01394e+07	9.41818e+06
CD4(-) + LF 2	1.8875e+06	4.01523e+07	1.68159e+07	6.00568e+06
CD4(-) + LF 3	1.12174e+07	2.07391e+07	9000000	6000000
CD4(-) + LF 4	472973	8.89189e+07	2.82432e+07	10000000

## Sheet: Extended Data Fig 2
Source Data for Extended Data Fig 2A																					Source Data for Extended Data Fig. 2B-E (below)
Phospho-Hits																					Extended Data Fig 2B
p value -log 10	FC (log 2) LF vs. Control Activated CD4+T cells	Gene Symbol			RhoA Signaling
0.427243	-2.85262	PRSS35			¬© 2000-2021 QIAGEN. All rights reserved.																Relative phospho pKA band intensity in CD4+ T cells
0.427243	-2.85305	SPAG9																				Bands 1	pPKA RawIntDen	Ponceau RawIntDen	PKA/Ponceau	Ratios relative to control
0.427243	-2.8785	EPS15L1			Symbol	Entrez Gene Name	Affymetrix/Affymetrix SNP ID/Agilent/CAS Registry Number/CodeLink/dbSNP/Ensembl/Entrez Gene/GenBank/Gene Symbol - human (HUGO / HGNC / Entrez Gene)/Gene Symbol - mouse (Entrez Gene)/Gene Symbol - rat (Entrez Gene)/GenPept/GI Number/Human Metabolome Database (HMDB)/Illumina/Ingenuity/International Protein Index/KEGG/Life Technologies (Applied Biosystems)/miRBase (mature)/miRBase (stemloop)/PubChem…	Phospho Fold Change	Expected	Location	Type(s)	Biomarker Application(s)	Drug(s)	Entrez Gene ID for Human	Entrez Gene ID for Mouse	Entrez Gene ID for Rat					Donor 1	-LF	5252310	4399416	1.19387	1
0.427243	-2.89191	TP53BP1			ANLN	anillin actin binding protein	ANLN	-3.051		Cytoplasm	other			54443	68743	363031						+LF	3843547	4211065	0.912726	0.764513
0.427243	-2.90196	WASHC2C			ARHGAP1	Rho GTPase activating protein 1	ARHGAP1	3.111	Down	Cytoplasm	other			392	228359	311193					Donor 2	-LF	2213347	3222630	0.686814	1
0.427243	-2.90421	KIAA1109			ARHGAP4	Rho GTPase activating protein 4	ARHGAP4	2.86	Down	Cytoplasm	other			393	171207	246249						+LF	1686265	3012171	0.559817	0.815093
0.427243	-2.91626	DMTN			ARHGAP6	Rho GTPase activating protein 6	ARHGAP6	4.555	Down	Cytoplasm	other			395	11856	100363276					Donor 3	-LF	4832262	3401934	1.42045	1
0.427243	-2.9169	WAC			ARHGAP9	Rho GTPase activating protein 9	ARHGAP9	-3.112	Down	Cytoplasm	other			64333	216445	362893						+LF	2340931	3535982	0.662031	0.466073
0.427243	-2.91881	STAT5A			ARHGEF1	Rho guanine nucleotide exchange factor 1	ARHGEF1	3.233	Up	Cytoplasm	other	unspecified application		9138	16801	60323
0.427243	-2.92444	JCAD			ARPC5L	actin related protein 23 complex subunit 5 like	ARPC5L	-3.052	Up	Cytoplasm	other			81873	74192	296710						Bands 2	RawIntDen	Ponceau RawIntDen	PKA/Ponceau	Ratios relative to control
0.427243	-2.93214	BAD			MPRIP	myosin phosphatase Rho interacting protein	MPRIP	-3.089	Down	Cytoplasm	other			23164	26936	116504					Donor 1	-LF	5366205	4399416	1.21975	1
0.427243	-2.93322	TJP2			MSN	moesin	MSN	2.907	Up	Plasma Membrane	other			4478	17698	81521						+LF	5944841	4211065	1.41172	1.15738
0.427243	-2.93322	DNM1			MYLK	myosin light chain kinase	MYLK	2.742	Down	Cytoplasm	kinase	prognosis	K-252	4638	107589	288057					Donor 2	-LF	5118313	3222630	1.58824	1
0.427243	-2.94102	TPM4			NEDD4	NEDD4 E3 ubiquitin protein ligase	NEDD4	2.913	Up	Cytoplasm	enzyme			4734								+LF	2918282	3012171	0.96883	0.610002
0.427243	-2.94318	RNF11			PI4KA	phosphatidylinositol 4-kinase alpha	PI4KA	-4.017	Up	Cytoplasm	kinase			5297	224020	64161					Donor 3	-LF	5211186	3401934	1.53183	1
0.427243	-2.94666	NUMA1			PKN1	protein kinase N1	PKN1	3.04	Up	Cytoplasm	kinase			5585	320795	29355						+LF	2971973	3535982	0.840494	0.548686
0.427243	-2.94791	FN1			PPP1R12A	protein phosphatase 1 regulatory subunit 12A	PPP1R12A	-3.06	Down	Cytoplasm	phosphatase			4659	17931
0.427243	-2.9484	ANK1			PTK2	protein tyrosine kinase 2	PTK2	-3.105	Up	Cytoplasm	kinase	diagnosis,disease progression,efficacy,prognosis	BI 853520,conteltinib,CTX-0294945,lorlatinib,NVP-TAE 226,PF-431396,PF-573228,repotrectinib,SM1-71	5747	14083	25614						Band 3	RawIntDen	Ponceau RawIntDen	PKA/Ponceau	Ratios relative to control
0.427243	-2.94921	ABCC4			RAPGEF2	Rap guanine nucleotide exchange factor 2	RAPGEF2	-2.961	Up	Cytoplasm	other			9693	76089	310533					Donor 1	-LF	2334727	4399416	0.53069	1
0.427243	-2.95217	PKN1			RAPGEF6	Rap guanine nucleotide exchange factor 6	RAPGEF6	3.164	Up	Plasma Membrane	other			51735	192786	303141						+LF	3565274	4211065	0.846644	1.59536
0.427243	-2.95265	MSH6			ROCK2	Rho associated coiled-coil containing protein kinase 2	ROCK2	-3.929	Up	Cytoplasm	kinase		CCT129524,fasudil,GSK-269962A,H89,KD025,ripasudil,RKI 1447	9475	19878	25537					Donor 2	-LF	1961334	3222630	0.608613	1
0.427243	-2.95276	ABLIM1			SEPTIN1	septin 1	SEPTIN1	1.606	Up	Cytoplasm	enzyme			1731	54204	293507						+LF	1222188	3012171	0.40575	0.66668
0.427243	-2.95357	CCNY			SEPTIN4	septin 4	SEPTIN4	3.069	Up	Cytoplasm	enzyme			5414	18952						Donor 3	-LF	2567448	3401934	0.754702	1
0.427243	-2.95386	RBL2			SEPTIN7	septin 7	SEPTIN7	3.074	Up	Cytoplasm	other			989	235072	64551						+LF	1812825	3535982	0.512679	0.679313
0.427243	-2.95408	FCHO1
0.427243	-2.95721	ZNF639																			Extended Data Fig 2C
0.427243	-2.9606	SIT1			PKA Signaling																Actin Crosslinking in CD4+ T cells
0.427243	-2.9606	SIT1			¬© 2000-2021 QIAGEN. All rights reserved.																		Actin RawIntDen	Ponceau RawIntDen	PKA/Ponceau	Ratio relative to control
0.427243	-2.96304	STK10																			Donor 1	-LF -x-link	70930960	1378290	51.463	1
0.427243	-2.96439	PCK2			Symbol	Entrez Gene Name	Affymetrix/Affymetrix SNP ID/Agilent/CAS Registry Number/CodeLink/dbSNP/Ensembl/Entrez Gene/GenBank/Gene Symbol - human (HUGO / HGNC / Entrez Gene)/Gene Symbol - mouse (Entrez Gene)/Gene Symbol - rat (Entrez Gene)/GenPept/GI Number/Human Metabolome Database (HMDB)/Illumina/Ingenuity/International Protein Index/KEGG/Life Technologies (Applied Biosystems)/miRBase (mature)/miRBase (stemloop)/PubChem…	Phospho Fold Change	Expected	Location	Type(s)	Biomarker Application(s)	Drug(s)	Entrez Gene ID for Human	Entrez Gene ID for Mouse	Entrez Gene ID for Rat						+LF -x-link	70659652	1393673	50.7003	0.98518
0.427243	-2.96451	TNS1			ADD1	adducin 1	ADD1	3.14	Down	Cytoplasm	other			118	11518	24170						-LF +x-link	254412812	1304047	195.095	3.79097
0.427243	-2.96672	FGA			ADD3	adducin 3	ADD3	-3.877	Down	Cytoplasm	other			120	27360	25230						+LF +x-link	252144417	1327727	189.907	3.69016
0.427243	-2.96689	SRRM1			AKAP8	A-kinase anchoring protein 8	AKAP8	1.244		Nucleus	other			10270	56399	116633					Donor 2	-LF -x-link	71478364	1534001	46.596	1
0.427243	-2.96975	IRAG1			AKAP11	A-kinase anchoring protein 11	AKAP11	2.912		Cytoplasm	other			11215	219181	498549						+LF -x-link	69973994	1580142	44.2834	0.950368
0.427243	-2.97148	HEXIM2			AKAP13	A-kinase anchoring protein 13	AKAP13	-3.104		Cytoplasm	other			11214	75547	293024						-LF +x-link	205249943	1469328	139.69	2.99789
0.427243	-2.97464	TMEM87A			ANAPC4	anaphase promoting complex subunit 4	ANAPC4	3.118	Down	Nucleus	enzyme			29945	52206	305420						+LF +x-link	279611693	1523424	183.542	3.939
0.427243	-2.97464	SETD1A			BAD	BCL2 associated agonist of cell death	BAD	-2.932	Down	Cytoplasm	other	efficacy		572	12015	64639					Donor 3	-LF -x-link	92656404	1637178	56.5952	1
0.427243	-2.98067	TMCC2			BRAF	B-Raf proto-oncogene, serinethreonine kinase	BRAF	1.022	Up	Cytoplasm	kinase	diagnosis,prognosis,response to therapy,unspecified application	5-azacytidine/sorafenib,885-A,ABM-1310,ARQ 736,atezolizumab/cobimetinib/vemurafenib,AZ 628,belvarafenib,bevacizumab/sorafenib,BGB-3245,binimetinib/cetuximab/encorafenib,binimetinib/dabrafenib,binimetinib/encorafenib,binimetinib/encorafenib/panitumumab,binimetinib/vemurafenib,bortezomib/sorafenib,BRAF inhibitor,CCT239065,CEP-32496,cetuximab/dabrafenib/trametinib,cetuximab/encorafenib,cetuximab/iri…	673	109880	114486						+LF -x-link	86018484	1661858	51.7604	0.914573
0.427243	-2.98088	TREML1			CAMK2D	calciumcalmodulin dependent protein kinase II delta	CAMK2D	-3.943	Up	Cytoplasm	kinase			817	108058	24246						-LF +x-link	249697525	1569993	159.044	2.8102
0.427243	-2.98239	C1orf226			FLNA	filamin A	FLNA	-4.009		Cytoplasm	other	unspecified application		2316	192176	293860						+LF +x-link	226855517	1559223	145.493	2.57076
0.427243	-2.98239	ELL			GYS1	glycogen synthase 1	GYS1	2.894	Down	Cytoplasm	enzyme			2997	14936	690987
0.427243	-2.98239	EML3			H1-2	H1.2 linker histone, cluster member	H1-2	3.19	Up	Nucleus	other			3006	50708						Extended Data Fig Dii
0.427243	-2.98239	FAM102B			H1-3	H1.3 linker histone, cluster member	H1-3	-3.002	Up	Nucleus	other			3007	14957						Phallodin Staining (AFU) in CD4+ T cells treated ± LF
0.427243	-2.98357	FRMD4B			H1-4	H1.4 linker histone, cluster member	H1-4	4.013	Up	Nucleus	other			3008							Rep 1			Rep 2			Rep 3
0.427243	-2.98664	WAPL			ITPR1	inositol 1,4,5-trisphosphate receptor type 1	ITPR1	-3.064	Up	Cytoplasm	ion channel			3708	16438	25262					Control	LF		Control	LF		Control	LF
0.427243	-2.98738	ZBTB17			ITPR3	inositol 1,4,5-trisphosphate receptor type 3	ITPR3	2.953	Up	Cytoplasm	ion channel			3710	16440	25679					8.294	11.92		5.915	7.795		8.97	10.35
0.427243	-2.98768	PRKCB			MAP2K2	mitogen-activated protein kinase kinase 2	MAP2K2	-3.01	Up	Cytoplasm	kinase		AS703988,atezolizumab/cobimetinib/vemurafenib,binimetinib,binimetinib/cetuximab/encorafenib,binimetinib/dabrafenib,binimetinib/encorafenib,binimetinib/encorafenib/panitumumab,binimetinib/vemurafenib,cetuximab/dabrafenib/trametinib,cobimetinib,cobimetinib/dabrafenib,cobimetinib/encorafenib,cobimetinib/vemurafenib,dabrafenib/ipilimumab/trametinib,dabrafenib/panitumumab/trametinib,dabrafenib/pembrol…	5605	26396	58960					4.597	9.843		4.953	9.696		9.88	18.88
0.427243	-2.98775	SRRM1			MTMR3	myotubularin related protein 3	MTMR3	-3.002	Down	Cytoplasm	phosphatase			8897	74302	305482					7.222	4.385		5.057	8.817		12.08	16.76
0.427243	-2.98873	MCM3			MYLK	myosin light chain kinase	MYLK	2.742		Cytoplasm	kinase	prognosis	K-252	4638	107589	288057					5.238	19.52		3.77	5.516		17.23	12.76
0.427243	-2.9891	PABPN1			NFATC1	nuclear factor of activated T cells 1	NFATC1	3.957	Up	Nucleus	transcription regulator			4772	18018	100361818					7.31	7.436		5.222	7.649		10.28	23.77
0.427243	-2.99171	CLDN12			NFATC2	nuclear factor of activated T cells 2	NFATC2	3.134	Up	Nucleus	transcription regulator			4773	18019	311658					12.687	13.842		2.895	12.334		28.68	16.8
0.427243	-2.99238	ELF1			NFATC3	nuclear factor of activated T cells 3	NFATC3	-3.043	Up	Nucleus	transcription regulator			4775	18021	361400					6.172	7.965		3.984	9.485		9.27	17.47
0.427243	-2.99353	RAB6A			NFKB1	nuclear factor kappa B subunit 1	NFKB1	2.934		Nucleus	transcription regulator		bortezomib/dexamethasone/thalidomide,bortezomib/thalidomide,dexamethasone/thalidomide,prednisone/thalidomide,rituximab/thalidomide,thalidomide,triflusal	4790	18033	81736					4.462	10.437		4.349	6.972		12.2	15.58
0.427243	-2.99394	CHAF1B			PDE3A	phosphodiesterase 3A	PDE3A	3.046	Up	Cytoplasm	enzyme		amrinone,anagrelide,cilostazol,dipyridamole,dyphylline,enoximone,medorinone,milrinone,pentoxifylline,theophylline,tolbutamide	5139	54611	50678					10.87	6.745		4.939	8.967		11.1	21.47
0.427243	-2.99461	JCAD			PHKB	phosphorylase kinase regulatory subunit beta	PHKB	-1.406	Up	Cytoplasm	kinase			5257	102093	361377					5.223	16.006		6.997	5.483		15.07	16.53
0.427243	-2.9952	MYO9B			PPP1R12A	protein phosphatase 1 regulatory subunit 12A	PPP1R12A	-3.06	Down	Cytoplasm	phosphatase			4659	17931						5.951	6.466		6.307	7.607		14.32	32.47
0.427243	-2.99595	NOP56			PPP1R14A	protein phosphatase 1 regulatory inhibitor subunit 14A	PPP1R14A	-3.084	Down	Cytoplasm	phosphatase			94274	68458	114004					4.82	13.408		5.606	4.641		5.32	12.71
0.427243	-2.9983	ENSA			PPP1R3D	protein phosphatase 1 regulatory subunit 3D	PPP1R3D	2.925	Down	Cytoplasm	phosphatase			5509	228966	689995					7.297	8.311		5.003	11.285		21.53	17.15
0.427243	-2.9986	SRRM2			PRKAR1B	protein kinase cAMP-dependent type I regulatory subunit beta	PRKAR1B	-3.964	Up	Cytoplasm	kinase			5575	19085	25521					6.978	5.722		6.33	7.045		18.91	12.84
0.427243	-2.99917	DOCK2			PRKCB	protein kinase C beta	PRKCB	-2.988	Up	Cytoplasm	kinase	diagnosis,efficacy,unspecified application	3-(1-(3-imidazol-1-ylpropyl)-1H-indol-3-yl)-4-anilino-1H-pyrrole-2,5-dione,enzastaurin,Go 6976,Go6983,ingenol mebutate,LY379196,MS-553,Ro31-8220,ruboxistaurin,sotrastaurin	5579	18751	25023					5.673	9.122		3.515	6.844		13.63	14.67
0.427243	-2.99954	PHRF1			PRKCD	protein kinase C delta	PRKCD	-4.51	Up	Cytoplasm	kinase		Go6983,ingenol mebutate	5580	18753	170538					7.337	6.747		3.557	5.949		12.22	21.68
0.427243	-3.00022	EPRS1			PRKCH	protein kinase C eta	PRKCH	-3.206	Up	Cytoplasm	kinase	diagnosis	ingenol mebutate	5583	18755	81749					3.954	5.114		8.301	7.372		15	18.09
0.427243	-3.00033	PROSER2			PTK2	protein tyrosine kinase 2	PTK2	-3.105	Up	Cytoplasm	kinase	diagnosis,disease progression,efficacy,prognosis	BI 853520,conteltinib,CTX-0294945,lorlatinib,NVP-TAE 226,PF-431396,PF-573228,repotrectinib,SM1-71	5747	14083	25614					8.394	10.658		4.507	11.874		6.44	33.17
0.427243	-3.00113	PROSER2			PTPN7	protein tyrosine phosphatase non-receptor type 7	PTPN7	3.026	Down	Cytoplasm	phosphatase			5778	320139	246781					6.128	7.732		3.988	10.048		17.75	29.2
0.427243	-3.0018	PRRC2C			PTPN12	protein tyrosine phosphatase non-receptor type 12	PTPN12	4.121	Down	Cytoplasm	phosphatase			5782	19248	117255					6.691	8.302		4.859	7.092		25.59	13.86
0.427243	-3.00214	TAOK3			ROCK2	Rho associated coiled-coil containing protein kinase 2	ROCK2	-3.929	Up	Cytoplasm	kinase		CCT129524,fasudil,GSK-269962A,H89,KD025,ripasudil,RKI 1447	9475	19878	25537					7.349	6.859		2.199	19.314		8.03	17.72
0.427243	-3.00227	SIPA1			SFN	stratifin	SFN	-3.169	Up	Cytoplasm	other	prognosis		2810	55948	313017					13.95	8.973		2.741	9.202		19.33	20.97
0.427243	-3.00227	MTMR3			VASP	vasodilator stimulated phosphoprotein	VASP	1.034		Plasma Membrane	other	efficacy		7408	22323	361517					16.579	8.311		5.421	12.582		10.9	18.07
0.427243	-3.00231	H1-3			YWHAZ	tyrosine 3-monooxygenasetryptophan 5-monooxygenase activation protein zeta	YWHAZ	-3	Up	Cytoplasm	enzyme	diagnosis		7534	22631	25578					4.922	6.819		4.245	5.393		12.12	12.1
0.427243	-3.00255	RGS14																			8.611	4.824		5.291	6.807		13.34	19.66
0.427243	-3.00602	NFATC1																			9.153	10.862		2.7	3.938		22.95	19.9
0.427243	-3.00649	ACAP2			Actin Signaling																4.823	7.722		5.783	9.299		15.9	22.98
0.427243	-3.00771	AHCTF1			¬© 2000-2021 QIAGEN. All rights reserved.																9.785	4.537		5.909	9.788		26	22.72
0.427243	-3.00835	FGA																			3.976	8.546		5.197	4.559		16.13	12.88
0.427243	-3.00976	MAP2K2			Symbol	Entrez Gene Name	Affymetrix/Affymetrix SNP ID/Agilent/CAS Registry Number/CodeLink/dbSNP/Ensembl/Entrez Gene/GenBank/Gene Symbol - human (HUGO / HGNC / Entrez Gene)/Gene Symbol - mouse (Entrez Gene)/Gene Symbol - rat (Entrez Gene)/GenPept/GI Number/Human Metabolome Database (HMDB)/Illumina/Ingenuity/International Protein Index/KEGG/Life Technologies (Applied Biosystems)/miRBase (mature)/miRBase (stemloop)/PubChem…	Phospho Fold Change	Expected	Location	Type(s)	Biomarker Application(s)	Drug(s)	Entrez Gene ID for Human	Entrez Gene ID for Mouse	Entrez Gene ID for Rat					5.007	10.862		8.565	5.584		8.81	10.75
0.427243	-3.01118	INTS1			ABI2	abl interactor 2	ABI2	-1.438	Down	Cytoplasm	other			10152	329165	286928					8.007	7.289		2.613	5.894		9.44	11.34
0.427243	-3.01676	INTS1			ARHGEF1	Rho guanine nucleotide exchange factor 1	ARHGEF1	3.233	Up	Cytoplasm	other	unspecified application		9138	16801	60323					3.675	6.902		10.254	9.721		11.68	16.06
0.427243	-3.01751	HAT1			ARPC5L	actin related protein 23 complex subunit 5 like	ARPC5L	-3.052	Up	Cytoplasm	other			81873	74192	296710					2.902	12.249		7.695	14.349		13	11.65
0.427243	-3.01855	DIDO1			CYFIP1	cytoplasmic FMR1 interacting protein 1	CYFIP1	-3.943		Cytoplasm	translation regulator			23191	20430	308666					11.86	16.113		6.664	11.434		9.52	30.28
0.427243	-3.01873	ARHGAP6			FLNA	filamin A	FLNA	-4.009		Cytoplasm	other	unspecified application		2316	192176	293860					8.794	7.899		9.096	4.584		9.37	24.24
0.427243	-3.01873	HNRNPUL2			FN1	fibronectin 1	FN1	-2.948	Up	Extracellular Space	enzyme	diagnosis,efficacy,prognosis,unspecified application	AS1409,bifikafusp alfa,dodekin,iodine I 131 anti-fibronectin antibody fragment L19-SIP,L19-IL2 monoclonal antibody-cytokine fusion protein/L19TNFalpha,L19TNFalpha,ocriplasmin	2335	14268	25661					4.68	11.695		10.002	7.981		13.21	17.74
0.427243	-3.01945	TNS1			GIT1	GIT ArfGAP 1	GIT1	3.795	Up	Nucleus	kinase			28964	216963	83709					8.228	7.411		8.406	10.746		9.72	28.82
0.427243	-3.02105	ZNF318			GRB2	growth factor receptor bound protein 2	GRB2	-3.028	Up	Cytoplasm	other		liposome-incorporated Grb2 antisense oligodeoxynucleotide	2885	14784	81504					6.817	5.143		5.662	12.845		16.11	19.47
0.427243	-3.02424	MAP1A			GSN	gelsolin	GSN	2.933	Down	Extracellular Space	other	disease progression,efficacy		2934	227753	296654					13.093	6.739		4.852	12.879		26.83	8.87
0.427243	-3.02475	MAP1A			IQGAP1	IQ motif containing GTPase activating protein 1	IQGAP1	-3.85	Down	Cytoplasm	other			8826	29875	361598					8.217	8.721		7.883	13.896		7.8	24.21
0.427243	-3.02641	CCNY			IQGAP2	IQ motif containing GTPase activating protein 2	IQGAP2	3.018	Down	Cytoplasm	other			10788	544963	100360623					5.672	7.985		6.302	12.309		33.42	27.8
0.427243	-3.0279	BIN2			ITGA2B	integrin subunit alpha 2b	ITGA2B	2.952		Plasma Membrane	transmembrane receptor	unspecified application	abciximab,eptifibatide,tirofiban,TP 9201	3674	16399	685269					8.947	9.802		7.062	8.947		21.05	7.49
0.427243	-3.02926	TFAP4			KNG1	kininogen 1	KNG1	-3.152		Extracellular Space	other			3827	16644|385643	25087					6.987	8.418		10.504	9.844		20.29	6.75
0.427243	-3.03109	PRKCD			MAP2K2	mitogen-activated protein kinase kinase 2	MAP2K2	-3.01	Up	Cytoplasm	kinase		AS703988,atezolizumab/cobimetinib/vemurafenib,binimetinib,binimetinib/cetuximab/encorafenib,binimetinib/dabrafenib,binimetinib/encorafenib,binimetinib/encorafenib/panitumumab,binimetinib/vemurafenib,cetuximab/dabrafenib/trametinib,cobimetinib,cobimetinib/dabrafenib,cobimetinib/encorafenib,cobimetinib/vemurafenib,dabrafenib/ipilimumab/trametinib,dabrafenib/panitumumab/trametinib,dabrafenib/pembrol…	5605	26396	58960					4.357	10.154		8.757	13.247		12.24	11.29
0.427243	-3.03116	CAVIN2			MPRIP	myosin phosphatase Rho interacting protein	MPRIP	-3.089	Down	Cytoplasm	other			23164	26936	116504					6.221	8.238		4.897	12.107		12.96	26.98
0.427243	-3.03367	NCL			MSN	moesin	MSN	2.907	Up	Plasma Membrane	other			4478	17698	81521					5.8	5.346		8.867	10.98		12.21	14.32
0.427243	-3.03367	PPP1R12A			MYH9	myosin heavy chain 9	MYH9	3.947	Up	Cytoplasm	enzyme	unspecified application		4627	17886	100911597					9.809	4.706		6.139	10.74		9.95	15.5
0.427243	-3.03416	TSC22D4			MYLK	myosin light chain kinase	MYLK	2.742		Cytoplasm	kinase	prognosis	K-252	4638	107589	288057					9.69	5.97		7.901	6.928		19.33	12.69
0.427243	-3.0343	KHNYN			MYO18A	myosin XVIIIA	MYO18A	-3.011		Cytoplasm	other			399687	360013	360570					3.991	3.955		5.04	4.498		14.37	13.08
0.427243	-3.03433	SRSF7			PAK2	p21 (RAC1) activated kinase 2	PAK2	2.959	Up	Cytoplasm	kinase		FRAX-1036,FRAX-597,FRAX120,FRAX355,FRAX486	5062	224105	100910732					21.309	18.415		10.758	13.428		12.59	10.37
0.427243	-3.03769	PAICS			PPP1R12A	protein phosphatase 1 regulatory subunit 12A	PPP1R12A	-3.06	Down	Cytoplasm	phosphatase			4659	17931						12.875	11.97		8.779	11.748		12.32	11.09
0.427243	-3.03843	ISCU			PTK2	protein tyrosine kinase 2	PTK2	-3.105	Up	Cytoplasm	kinase	diagnosis,disease progression,efficacy,prognosis	BI 853520,conteltinib,CTX-0294945,lorlatinib,NVP-TAE 226,PF-431396,PF-573228,repotrectinib,SM1-71	5747	14083	25614					5.878	20.853		7.32	5.892		19.73	9.84
0.427243	-3.03843	RANBP2			ROCK2	Rho associated coiled-coil containing protein kinase 2	ROCK2	-3.929	Up	Cytoplasm	kinase		CCT129524,fasudil,GSK-269962A,H89,KD025,ripasudil,RKI 1447	9475	19878	25537					7.542	8.519		5.627	8.426		17.7	17.57
0.427243	-3.03872	AHNAK			SLC9A1	solute carrier family 9 member A1	SLC9A1	-3.075	Up	Plasma Membrane	ion channel		amiloride,amiloride/hydrochlorothiazide	6548	20544	24782					8.821	8.164		5.161	4.784		13.12	24.9
0.427243	-3.0402	KALRN			SOS1	SOS RasRac guanine nucleotide exchange factor 1	SOS1	3.971	Up	Cytoplasm	other		BI 1701963	6654	20662	313845					9.208	7.137		9.923	11.174		13.36	9.48
0.427243	-3.0402	FHOD1			SSH3	slingshot protein phosphatase 3	SSH3	3.004	Down	Cytoplasm	phosphatase			54961	245857	365396					13.034	6.011		4.65	7.3		18.1	25.33
0.427243	-3.04331	NFATC3			TLN1	talin 1	TLN1	3.077	Up	Plasma Membrane	other	unspecified application		7094	21894	313494					3.829	8.447		6.512	12.01		18.87	17.93
0.427243	-3.04334	FLNA			VCL	vinculin	VCL	-3.3	Up	Plasma Membrane	enzyme	unspecified application		7414	22330	305679					9.424	10.155		4.719	8.15		12.35	11.88
0.427243	-3.04388	TAOK3																			7.417	9.128		7.145	7.04		10.66	17.22
0.427243	-3.04796	INPP5D																			8.825	8.072		5.929	6.811		6.89	14.17
0.427243	-3.0495	CCNL1			Cell Cycle Control of Chromosomal Replication																4.719	12.439		9.423	5.888		7.8	17.24
0.427243	-3.05134	MFAP1			¬© 2000-2021 QIAGEN. All rights reserved.																8.572	5.849		9.889	5.716		20.75	13.14
0.427243	-3.05388	APBA2																			6.463	6.493		10.979	5.996		10.43	7.35
0.427243	-3.05414	FLNA			Symbol	Entrez Gene Name	Affymetrix/Affymetrix SNP ID/Agilent/CAS Registry Number/CodeLink/dbSNP/Ensembl/Entrez Gene/GenBank/Gene Symbol - human (HUGO / HGNC / Entrez Gene)/Gene Symbol - mouse (Entrez Gene)/Gene Symbol - rat (Entrez Gene)/GenPept/GI Number/Human Metabolome Database (HMDB)/Illumina/Ingenuity/International Protein Index/KEGG/Life Technologies (Applied Biosystems)/miRBase (mature)/miRBase (stemloop)/PubChem…	Phospho Fold Change	Expected	Location	Type(s)	Biomarker Application(s)	Drug(s)	Entrez Gene ID for Human	Entrez Gene ID for Mouse	Entrez Gene ID for Rat					6.774	9.819		6.265	4.308		14.64	12.84
0.427243	-3.05586	LSR			CDK1	cyclin dependent kinase 1	CDK1	3.008	Up	Nucleus	kinase	efficacy	(2S)-2-{[9-(propan-2-yl)-6-({[4-(pyridin-2-yl)phenyl]methyl}amino)-9H-purin-2-yl]amino}butan-1-ol,AG 024322,aloisine A,alvocidib,aminopurvalanol A,AZD5438,BAI,CGP 74514A,dinaciclib,JNJ-7706621,milciclib,NU-6027,NU6102,riviciclib,RO-4584820,roniciclib,staurosporine,zotiraciclib	983	12534	54237					6.418	16.327		6.242	7.239		8.58	13.42
0.427243	-3.05588	CDK12			CDK12	cyclin dependent kinase 12	CDK12	-3.972	Up	Nucleus	kinase		THZ531	51755	69131	192350					4.199	10.553		5.077	14.446		14.87	12.91
0.427243	-3.0565	XRCC6			CDK16	cyclin dependent kinase 16	CDK16	1.274	Up	Cytoplasm	kinase			5127	18555	81741					8.682	10.772		7.509	7.252		10.09	14.63
0.427243	-3.05674	KAT7			CDK17	cyclin dependent kinase 17	CDK17	3.151	Up	Cytoplasm	kinase		SM1-71	5128	237459	314743					13.4	5.668		11.819	5.695		10.42	9.45
0.427243	-3.05783	NECAP2			CDK11B	cyclin dependent kinase 11B	CDK11B	-3.117	Up	Nucleus	kinase			984							5.155	6.586		8.485	8.334		9.87	25.1
0.427243	-3.05808	NOP56			LIG1	DNA ligase 1	LIG1	-3.995	Up	Nucleus	enzyme			3978	16881	81513|100911727					8.21	8.87		8.345	8.266		10.2	10.69
0.427243	-3.05896	ZDHHC5			MCM2	minichromosome maintenance complex component 2	MCM2	3.832	Up	Nucleus	enzyme	diagnosis,disease progression,efficacy,unspecified application		4171	17216	312538					7.838	10.448		11.257	8.537		8.16	12.37
0.427243	-3.05952	MAP4K2			MCM3	minichromosome maintenance complex component 3	MCM3	-2.989	Up	Nucleus	enzyme			4172	17215	316273					9.116	8.44		4.56	11.379		15.61	10.15
0.427243	-3.06025	PPP1R12A			MCM4	minichromosome maintenance complex component 4	MCM4	3.026	Up	Nucleus	enzyme	disease progression		4173	17217	29728					7.891	32.442		3.678	6.93		10.16	8.52
0.427243	-3.0638	REPS1			ORC6	origin recognition complex subunit 6	ORC6	-3.982	Up	Nucleus	other			23594	56452	291927					8.959	8.554		3.667	4.893		23.64	7.96
0.427243	-3.06438	RNPEP			TOP2A	DNA topoisomerase II alpha	TOP2A	3.296	Up	Nucleus	enzyme	diagnosis,efficacy,prognosis,response to therapy	alemtuzumab/cyclophosphamide/fludarabine phosphate/mitoxantrone,AQ4N,arsenic trioxide/daunorubicin/tretinoin,arsenic trioxide/idarubicin/tretinoin,becatecarin,bevacizumab/etoposide,bortezomib/dexamethasone/doxorubicin,bortezomib/doxorubicin,capecitabine/epirubicin/oxaliplatin,carboplatin/doxorubicin,chlorambucil/epirubicin,chlorambucil/mitoxantrone/prednisone,chlorambucil/mitoxantrone/prednisone/…	7153	21973	360243					13.557	10.249		6.836	10.473		15.48	16.67
0.427243	-3.0649	FTH1			TOP2B	DNA topoisomerase II beta	TOP2B	-1.467	Up	Nucleus	enzyme		alemtuzumab/cyclophosphamide/fludarabine phosphate/mitoxantrone,AQ4N,arsenic trioxide/daunorubicin/tretinoin,becatecarin,bevacizumab/etoposide,capecitabine/epirubicin/oxaliplatin,carboplatin/doxorubicin,chlorambucil/epirubicin,chlorambucil/mitoxantrone/prednisone,chlorambucil/mitoxantrone/prednisone/rituximab,chloroquinoxaline sulfonamide,cisplatin/doxorubicin,cisplatin/doxorubicin/ifosfamide,cis…	7155	21974	361100					8.047	16.532		2.583	11.131		10.24	13.8
0.427243	-3.0661	DLGAP4																			4.437	7.811		5.895	12.923		10.81	9.68
0.427243	-3.06781	MADD																			6.062	21.01		7.659	9.852		12.51	6.55
0.427243	-3.0682	C1orf116			Integrin Signaling																12.754	5.408		5.287	9.118		10.24	7.34
0.427243	-3.07187	RASGRP2			¬© 2000-2021 QIAGEN. All rights reserved.																9.535	6.147		6.723	9.453		14.19	9.74
0.427243	-3.0727	RASGRP2																			8.804	12.841		7.229	9.426		11.95	20.25
0.427243	-3.07324	FBRS			Symbol	Entrez Gene Name	Affymetrix/Affymetrix SNP ID/Agilent/CAS Registry Number/CodeLink/dbSNP/Ensembl/Entrez Gene/GenBank/Gene Symbol - human (HUGO / HGNC / Entrez Gene)/Gene Symbol - mouse (Entrez Gene)/Gene Symbol - rat (Entrez Gene)/GenPept/GI Number/Human Metabolome Database (HMDB)/Illumina/Ingenuity/International Protein Index/KEGG/Life Technologies (Applied Biosystems)/miRBase (mature)/miRBase (stemloop)/PubChem…	Phospho Fold Change	Expected	Location	Type(s)	Biomarker Application(s)	Drug(s)	Entrez Gene ID for Human	Entrez Gene ID for Mouse	Entrez Gene ID for Rat					6.643	9.98		6.595	7.406		24.83	17.12
0.427243	-3.07416	FBRS			AKT2	AKT serinethreonine kinase 2	AKT2	2.96	Up	Cytoplasm	kinase		AKT inhibitor XIII,BAY1125976,CCT129524,enzastaurin,GSK690693,triciribine,triciribine phosphate	208	11652	25233					7.158	14.461		5.227	7.092		6.58	13.69
0.427243	-3.07479	FOXK1			ARPC5L	actin related protein 23 complex subunit 5 like	ARPC5L	-3.052	Up	Cytoplasm	other			81873	74192	296710					6.16	10.603		7.937	7.35		10.69	12.33
0.427243	-3.07813	ARRB1			BRAF	B-Raf proto-oncogene, serinethreonine kinase	BRAF	1.022	Up	Cytoplasm	kinase	diagnosis,prognosis,response to therapy,unspecified application	5-azacytidine/sorafenib,885-A,ABM-1310,ARQ 736,atezolizumab/cobimetinib/vemurafenib,AZ 628,belvarafenib,bevacizumab/sorafenib,BGB-3245,binimetinib/cetuximab/encorafenib,binimetinib/dabrafenib,binimetinib/encorafenib,binimetinib/encorafenib/panitumumab,binimetinib/vemurafenib,bortezomib/sorafenib,BRAF inhibitor,CCT239065,CEP-32496,cetuximab/dabrafenib/trametinib,cetuximab/encorafenib,cetuximab/iri…	673	109880	114486					7.494	13.35		5.754	7.612		16.65	10.57
0.427243	-3.07813	RACGAP1			CTTN	cortactin	CTTN	-3.903	Up	Plasma Membrane	other	efficacy		2017	13043	60465					5.599	10.925		8.312	13.592		7.36	12.93
0.427243	-3.07861	DPM1			FYN	FYN proto-oncogene, Src family tyrosine kinase	FYN	-3.003	Up	Plasma Membrane	kinase	efficacy	afatinib/dasatinib,blinatumomab/dasatinib,corticosteroid/dasatinib,cytarabine/dasatinib,cytarabine/dasatinib/dexamethasone/methotrexate,dasatinib,dasatinib/dexamethasone,dasatinib/dexamethasone/vincristine,dasatinib/erlotinib,dasatinib/filgrastim,dasatinib/inotuzumab ozogamicin,dasatinib/nilotinib,dasatinib/rituximab,JNJ-26483327,PD 173958,PD162531,PP1,PP2/AG1879 tyrosine kinase inhibitor,SM1-71	2534	14360	25150					8.311	12.891		4.425	4.721		13.05	12.85
0.427243	-3.08202	MAP7D1			GIT1	GIT ArfGAP 1	GIT1	3.795		Nucleus	kinase			28964	216963	83709					6.444	10.146		11.762	10.16		22.2	8.74
0.427243	-3.08351	LEO1			GRB2	growth factor receptor bound protein 2	GRB2	-3.028	Up	Cytoplasm	other		liposome-incorporated Grb2 antisense oligodeoxynucleotide	2885	14784	81504					8.971	17.495		11.767	4.64		23.31	16.25
0.427243	-3.08447	PPP1R14A			GSN	gelsolin	GSN	2.933		Extracellular Space	other	disease progression,efficacy		2934	227753	296654					5.41	8.316		11.753	7.02		12.92	15.98
0.427243	-3.08562	RBM33			ILKAP	ILK associated serinethreonine phosphatase	ILKAP	-3.101	Down	Cytoplasm	phosphatase			80895	67444	64538					2.611	14.61		5.149	10.345		17.21	28.81
0.427243	-3.08581	SYMPK			ITGA2B	integrin subunit alpha 2b	ITGA2B	2.952	Up	Plasma Membrane	transmembrane receptor	unspecified application	abciximab,eptifibatide,tirofiban,TP 9201	3674	16399	685269					14.012	9.422		6.383	7.773		8.41	26.35
0.427243	-3.08624	AAK1			MAP2K2	mitogen-activated protein kinase kinase 2	MAP2K2	-3.01	Up	Cytoplasm	kinase		AS703988,atezolizumab/cobimetinib/vemurafenib,binimetinib,binimetinib/cetuximab/encorafenib,binimetinib/dabrafenib,binimetinib/encorafenib,binimetinib/encorafenib/panitumumab,binimetinib/vemurafenib,cetuximab/dabrafenib/trametinib,cobimetinib,cobimetinib/dabrafenib,cobimetinib/encorafenib,cobimetinib/vemurafenib,dabrafenib/ipilimumab/trametinib,dabrafenib/panitumumab/trametinib,dabrafenib/pembrol…	5605	26396	58960					4.979	8.73		10.271	7.014		21.3	12.69
0.427243	-3.08862	CDC42BPB			MPRIP	myosin phosphatase Rho interacting protein	MPRIP	-3.089		Cytoplasm	other			23164	26936	116504					6.801	12.929		6.264	3.863		14.18	19.31
0.427243	-3.08882	MPRIP			MYLK	myosin light chain kinase	MYLK	2.742	Up	Cytoplasm	kinase	prognosis	K-252	4638	107589	288057					7.03	8.047		3.158	5.54		12.37	15.49
0.427243	-3.08897	TRIM56			NCK2	NCK adaptor protein 2	NCK2	-1.458	Up	Cytoplasm	kinase			8440	17974	316369					8.813	8.014		4.596	4.195		6.2	9.04
0.427243	-3.08914	TRPC6			PAK2	p21 (RAC1) activated kinase 2	PAK2	2.959	Up	Cytoplasm	kinase		FRAX-1036,FRAX-597,FRAX120,FRAX355,FRAX486	5062	224105	100910732					7.786	6.572		4.235	8.494		12.96	16.75
0.427243	-3.09097	TRPC6			PARVB	parvin beta	PARVB	-3.094	Down	Cytoplasm	other			29780	170736	362973					6.358	8.581		3.712	15.576		9.63	11.73
0.427243	-3.09231	FHOD1			PPP1R12A	protein phosphatase 1 regulatory subunit 12A	PPP1R12A	-3.06		Cytoplasm	phosphatase			4659	17931						6.355	8.532		3.618	10.821		10.45	11.05
0.427243	-3.09705	ALAD			PTK2	protein tyrosine kinase 2	PTK2	-3.105	Up	Cytoplasm	kinase	diagnosis,disease progression,efficacy,prognosis	BI 853520,conteltinib,CTX-0294945,lorlatinib,NVP-TAE 226,PF-431396,PF-573228,repotrectinib,SM1-71	5747	14083	25614					5.366	10.139		2.326	4.375		8.97	15.66
0.427243	-3.10132	ILKAP			SOS1	SOS RasRac guanine nucleotide exchange factor 1	SOS1	3.971	Up	Cytoplasm	other		BI 1701963	6654	20662	313845					2.604	12.227			7.782		17.41	21.1
0.427243	-3.10235	SPECC1			SRC	SRC proto-oncogene, non-receptor tyrosine kinase	SRC	-2.875	Up	Cytoplasm	kinase	diagnosis,disease progression,efficacy,prognosis,response to therapy	afatinib/dasatinib,AZ12672857,AZD0424,AZM-475271,blinatumomab/dasatinib,bosutinib,bosutinib/corticosteroid,bosutinib/dexamethasone/vincristine,bosutinib/hydroxyurea/ponatinib,bosutinib/imatinib,bosutinib/ponatinib,bosutinib/rituximab,CCT239065,CGP77675,corticosteroid/dasatinib,cytarabine/dasatinib,cytarabine/dasatinib/dexamethasone/methotrexate,dasatinib,dasatinib/dexamethasone,dasatinib/dexameth…	6714	20779	83805						11.618					23.79	12.4
0.427243	-3.10453	PTK2			TLN1	talin 1	TLN1	3.077	Up	Plasma Membrane	other	unspecified application		7094	21894	313494						11.523					12.12	17.23
0.427243	-3.10521	MKI67			VASP	vasodilator stimulated phosphoprotein	VASP	1.034	Down	Plasma Membrane	other	efficacy		7408	22323	361517						12.725					12.29	14.23
0.427243	-3.10587	ZNF185			VCL	vinculin	VCL	-3.3	Up	Plasma Membrane	enzyme	unspecified application		7414	22330	305679						8.114					8.66	10.38
0.427243	-3.10605	PKP2			ZYX	zyxin	ZYX	-3.156		Plasma Membrane	other	unspecified application		7791	22793	114636						6.519					12.35	8.79
0.427243	-3.1096	SCAF1																				5.447					9.18	8.89
0.427243	-3.1096	STIM1																				9.667					7.21
0.427243	-3.11071	CCDC86																				15.698					6.47
0.427243	-3.11102	MFSD2B																				7.659					13.27
0.427243	-3.11164	ARHGAP9																				13.655					9.7
0.427243	-3.11223	TAF13																				6.283					11.06
0.427243	-3.11401	PUM2																				17.755					12.07
0.427243	-3.11407	PRKCD																				18.014					10.35
0.427243	-3.11622	CAVIN2																				11.884					11.67
0.427243	-3.11676	C2CD2L																				11.776					17.31
0.427243	-3.1181	ATP7A																				11.074					10.38
0.427243	-3.11957	ANK1																				12.96					13.15
0.427243	-3.11994	STARD3NL																				12.476					11.47
0.427243	-3.1255	CCDC88B																									13.92
0.427243	-3.12744	DCAF8																									12.51
0.427243	-3.13088	USP7																									11.45
0.427243	-3.13333	VCL																									6.37
0.427243	-3.13421	HNRNPA3																									17.76
0.427243	-3.13917	MADD																									7.59
0.427243	-3.14225	DOCK7																									9.25
0.427243	-3.14225	DOCK7																									12.72
0.427243	-3.15527	EVL																									7.75
0.427243	-3.15715	AATF																									15.37
0.427243	-3.16035	AATF																									15.65
0.427243	-3.16187	MLF2																									8.54
0.427243	-3.17639	BCLAF1																									12.91
0.427243	-3.17835	SASH3																									10.3
0.427243	-3.18734	DMXL1																									8.74
0.427243	-3.1901	SFSWAP																									11.74
0.427243	-3.20908	C2CD5																									15.64
0.427243	-3.22369	KANSL1																									9.42
0.427243	-3.23123	SRP72																									10.44
0.427243	-3.23788	CDK12																									9.96
0.427243	-3.24964	BIN2
0.427243	-3.25994	VCL																			Extended Data Fig 2E
0.427243	-2.74036	SORT1																			Protein IDs	Fold Change AAL vs. control beads
0.427243	-2.74036	RMDN3																			Q13415	2.9307
0.427243	-2.80691	WDR44																			Q6S8J3	2.7659
0.916941	-3.89538	---																			P15291	2.44134
0.427243	-2.85519	PCYT1A																			O95352	2.23273
0.918575	-3.90359	PCYT1A																			P18084	2.20306
0.935049	-3.77364	ZNF652																			O15355	2.16863
0.928899	-3.86977	FRYL																			Q9HCE1	2.08888
0.427243	-2.93147	TMC8																			O43818	2.0369
0.427243	-2.93675	EML4																			Q8N684	2.00311
0.934978	-3.86079	NFRKB																			Q9ULH0	1.89457
0.929071	-3.95108	FGB																			Q14764	1.88081
0.427243	-2.9608	TJP2																			Q96DV4	1.82218
0.935066	-3.87393	RAB12																			Q16706	1.80452
0.427243	-2.96713	TPD52L2																			P30050	1.79505
0.427243	-2.97984	TNS1																			P42356	1.65605
0.427243	-2.98478	PRKCB																			P16401	1.60131
0.427243	-2.98478	TRIM25																			Q9NP81	1.577
0.427243	-2.98889	DMTN																			P16402	1.5719
0.935087	-3.90589	PSMD1																			P05388	1.57033
0.427243	-2.99476	PLXND1																			P05387	1.57014
0.427243	-2.997	DTD1																			P62906	1.55845
0.427243	-3.01067	PSD4																			P11940	1.54296
0.427243	-3.01401	MPL																			Q9NX24	1.51158
0.427243	-3.02033	TFDP1																			P09132	1.50813
0.933534	-3.97347	CWF19L2																			Q01130	1.48907
0.427243	-3.02858	HNRNPH1																			Q15287	1.47922
0.934178	-3.91107	HSPA4																			Q9H7B2	1.45701
0.427243	-3.03725	KANK2																			Q13247	1.44988
0.427243	-3.03847	MINK1																			Q13315	1.42586
0.935075	-3.94312	CYFIP1																			P19338	1.40762
0.427243	-3.04064	PTTG1																			Q9H9J2	1.39072
0.427243	-3.04064	IRS2																			O94910	1.36998
0.427243	-3.04114	HNRNPC																			P13501	1.35933
0.934767	-3.97231	CDK12																			Q9NY12	1.35826
0.427243	-3.04621	CASS4																			P49863	1.35381
0.93464	-3.93528	MAPRE2																			P05386	1.3407
0.427243	-3.05146	ANLN																			O75367	1.33861
0.427243	-3.05499	KIF13B																			Q14520	1.33225
0.427243	-3.05814	SH3BP1																			P47756	1.30858
0.427243	-3.06554	TCOF1																			Q07955	1.30138
0.427243	-3.06717	PDCD5																			Q66PJ3	1.28481
0.427243	-3.07045	APEH																			Q9NXL6	1.28293
0.427243	-3.07193	ARHGAP32																			P84103	1.27964
0.427243	-3.07265	ZMYND8																			Q9UBS4	1.26259
0.427243	-3.07517	LIG3																			O60502	1.24075
0.427243	-3.08024	ZNF574																			O75494	1.21617
0.935073	-3.98734	PHC3																			Q9P015	1.21167
0.427243	-3.08736	HEXIM2																			Q9NRW3	1.19734
0.427243	-3.09207	LYN																			O00567	1.19653
0.427243	-3.09392	PARVB																			P27694	1.18817
0.427243	-3.09512	FRMD4B																			P28288	1.18193
0.930938	-3.94093	ARHGAP21																			Q13243	1.17945
0.933662	-3.97321	SART1																			Q12905	1.16514
0.935028	-4.00725	TJAP1																			P62861	1.16288
0.427243	-3.10408	AKAP13																			Q10472	1.16181
0.427243	-3.10457	RCOR1																			Q8IYB3	1.15721
0.934174	-3.98595	TJP2																			P26368	1.15695
0.427243	-3.10612	TBC1D24																			Q9UNZ2	1.15312
0.427243	-3.10691	SPATA20																			O60832	1.14255
0.427243	-3.10779	RB1																			P55769	1.13556
0.427243	-3.10887	MED26																			P22087	1.13151
0.427243	-3.11396	IRAG1																			P51991	1.13034
0.935098	-4.02584	PLA2G4A																			Q9NUL5	1.12532
0.929062	-3.94528	SQSTM1																			Q9UKV3	1.11888
0.427243	-3.11636	CEP170																			P05067	1.10611
0.427243	-3.11647	LARP4B																			Q14103	1.09442
0.427243	-3.1169	CDK11B																			Q92522	1.09394
0.427243	-3.1207	LYN																			O43390	1.08942
0.427243	-3.12148	AAK1																			Q71UI9	1.08532
0.427243	-3.1239	SRSF6																			P10124	1.06063
0.427243	-3.12682	SRSF6																			O60704	1.05442
0.427243	-3.12796	ANKHD1																			Q99729	1.04939
0.9351	-4.046	SPTBN1																			P51398	1.04297
0.427243	-3.14116	FLNA																			Q9H1B5	1.04277
0.427243	-3.1421	CAVIN2																			P38159	1.03928
0.427243	-3.14407	BAG6																			P67809	1.03498
0.933327	-4.01706	PI4KA																			Q14498	1.03055
0.935054	-4.08461	EIF4ENIF1																			Q9BUJ2	1.02195
0.935012	-4.09233	SCARF1																			Q9NPR9	1.01923
0.427243	-3.16917	SFN																			Q9UQ53	1.01333
0.427243	-3.18091	PDLIM5																			Q9Y274	1.01291
0.427243	-3.19426	PDLIM5																			Q92665	1.00108
0.934308	-4.08448	PDLIM5																			O95232	0.984808
0.427243	-3.19719	PDLIM5																			Q2M389	0.981111
0.427243	-3.1995	PDLIM5																			Q9NWU5	0.978489
0.427243	-3.20683	P2RX1																			P14866	0.974307
0.934953	-4.15581	MINK1																			Q16629	0.968719
0.93476	-4.16864	JAM3																			P09012	0.960825
0.427243	-3.22722	RBM15B																			O14979	0.958841
0.427243	-3.24036	PI4K2A																			Q9Y2X3	0.957175
0.427243	-3.24378	UBR5																			P22626	0.952479
0.935094	-4.1711	CEP170																			P17096	0.950492
0.427243	-3.25795	HTATSF1																			P23467	0.947702
0.427243	-3.26327	GOLIM4																			P62314	0.943814
0.932196	-4.14323	PELP1																			Q16778	0.942399
0.427243	-3.29951	VCL																			P62899	0.935619
0.427243	-3.30885	AAK1																			Q8TDN6	0.935347
0.427243	-3.30885	ARHGAP6																			Q8IUE6	0.9327
0.427243	-3.33799	SCRIB																			Q9UKM9	0.924783
0.427243	-2.6573	MAST3																			Q12906	0.921513
3.2801	-4.38104	KHSRP																			Q9HD33	0.916177
3.31549	-4.44004	ENO1																			Q15050	0.914853
3.31549	-4.44004	PSMA5																			O76094	0.906096
0.427243	-2.74912	IWS1																			Q7Z2W9	0.905836
0.427243	-2.75993	IWS1																			Q9NX62	0.892588
3.74258	-4.48031	RBM8A																			Q5TEC6	0.886923
0.427243	-2.82916	EMD																			P05455	0.886877
0.427243	-2.83014	CHAMP1																			Q92896	0.882827
0.923598	-3.86328	ESAM																			P29144	0.88197
0.427243	-2.85512	DDX47																			P31943	0.879246
0.932018	-3.82158	PANK2																			P56202	0.878511
0.427243	-2.86282	MAPK8IP3																			Q8N1D5	0.873349
0.427243	-2.86423	DMTN																			P11047	0.867605
0.427243	-2.86423	IER5L																			P63162	0.86503
0.427243	-2.86439	IER5L																			Q6UWL2	0.860398
0.92928	-3.85011	IQGAP1																			Q9HC16	0.856642
0.92928	-3.85011	RAB6A																			P49641	0.851648
0.92928	-3.85011	ZNF830																			Q9NYK5	0.849855
0.427243	-2.86631	---																			Q08380	0.848193
0.427243	-2.86631	MAP1A																			P0C7P3	0.846351
0.427243	-2.86699	IRS2																			Q06481	0.839899
0.427243	-2.87349	ABCC3																			P08621	0.839026
0.427243	-2.87372	INF2																			P12956	0.838382
0.427243	-2.87502	SRC																			Q1RMK2	0.835039
0.427243	-2.87704	FAM193A																			Q96T76	0.831986
0.427243	-2.87748	LARP1																			Q08170	0.828587
0.427243	-2.88079	EXOC1																			Q9NWB6	0.817221
0.427243	-2.88259	KSR1																			P07910	0.809075
0.427243	-2.88259	ARHGAP21																			P51608	0.795202
0.427243	-2.88276	STRIP2																			Q9BYD1	0.786054
0.427243	-2.88285	HCFC1																			P13010	0.764248
0.427243	-2.88658	EXOSC7																			Q13217	0.76108
0.427243	-2.88724	FRMD4B																			P07942	0.753816
4.89633	-4.44445	ARHGAP21																			Q16363	0.751876
4.89633	-4.44445	PDZD8																			Q15029	0.750473
0.427243	-2.89072	C2CD5																			P09327	0.749171
0.427243	-2.89297	SAP130																			Q13084	0.743115
0.427243	-2.89465	SRRM1																			P04004	0.739735
0.427243	-2.89776	IGF2R																			P58215	0.734272
0.427243	-2.89812	LARP1																			Q9BYD3	0.732824
0.427243	-2.89963	FOXK1																			Q16777	0.730919
4.66839	-4.47436	CASS4																			P49590	0.728286
0.427243	-2.90035	CARD14																			Q13405	0.724308
0.427243	-2.90035	CARD14																			Q86U42	0.722701
0.932381	-3.86241	SIPA1																			P49406	0.715137
0.931321	-3.87728	ADD3																			P62316	0.70724
0.931653	-3.8766	MEF2D																			Q5VY43	0.703709
0.926532	-3.91822	LCP1																			P27708	0.699565
0.427243	-2.91343	NEPRO																			P09661	0.691311
0.427243	-2.92269	AP3B1																			P62304	0.684227
0.934649	-3.85015	CPSF6																			P10155	0.683377
0.934649	-3.85015	ZC3H13																			Q9Y5J1	0.681576
0.427243	-2.92627	RIPOR3																			P31942	0.675778
0.427243	-2.93157	OSBPL3																			Q14112	0.655662
0.427243	-2.93234	LMNB1																			Q9UKE5	0.655338
0.427243	-2.93255	GATAD2B																			Q15389	0.653147
0.427243	-2.93255	PURB																			Q9NVS2	0.650821
0.427243	-2.93387	NOP2																			P62805	0.643665
0.427243	-2.93387	CDK1																			Q9Y3U8	0.642304
0.427243	-2.93513	RANBP2																			Q7LGA3	0.613283
0.427243	-2.93707	TC2N																			O43772	0.606732
0.427243	-2.94037	SAFB																			O94923	0.59728
0.929954	-3.92581	CDS2																			P29122	0.595222
0.427243	-2.94246	DIS3L2																			Q9NP92	0.585587
0.427243	-2.94257	FBL																			Q92854	0.581382
0.427243	-2.94344	ZC3HC1																			Q13428	0.572611
0.934603	-3.87148	MSL3																			Q8IYU8	0.562698
0.427243	-2.9463	CDK11B																			Q9Y3P9	0.548533
0.427243	-2.94725	SCARF1																			P46777	0.533944
0.427243	-2.94796	RNF20																			Q14156	0.530807
0.93495	-3.84288	MFAP1																			P78362	0.529065
0.427243	-2.95451	TNS1																			Q13427	0.518413
0.427243	-2.95803	RCSD1																			Q8NFW8	0.492553
0.935045	-3.85541	RASAL3																			O00505	0.490691
0.427243	-2.96104	RAPGEF2																			Q8N5N7	0.488886
0.427243	-2.96356	ABLIM3																			Q6P2Q9	0.47257
0.427243	-2.9642	NUP88																			Q9BZJ0	0.47115
0.427243	-2.9651	ZYX																			Q13610	0.427415
0.427243	-2.96656	RANBP6																			Q9Y5B9	0.397007
0.427243	-2.96776	NFATC2																			P01133	0.371605
0.427243	-2.96823	NCKIPSD																			Q9Y221	0.371296
0.934316	-3.90891	HDAC7																			Q08945	0.347584
0.427243	-2.97435	SCAF1																			Q14257	0.304621
0.427243	-2.97514	MYCT1																			Q9BYD6	0.294878
0.427243	-2.97641	YRDC																			Q09161	0.277369
0.427243	-2.97653	SP100																			Q8N983	0.213322
0.427243	-2.97666	SEC16A																			Q96SB4	0.203504
3.89883	-4.63697	FASTKD2																			P08579	0.18931
0.933308	-3.93479	TFIP11																			P17480	0.178835
0.427243	-2.98196	LARP1																			Q9Y2T2	0.159527
0.427243	-2.98198	CTR9
0.935021	-3.89905	STK3
0.427243	-2.98467	ARHGAP30
0.934316	-3.92378	GRIPAP1
0.934765	-3.91334	MFSD6
0.933868	-3.85516	FLII
0.427243	-2.98761	MEF2D
0.427243	-2.98785	FCHO1
0.427243	-2.98825	GCSAML
0.427243	-2.99048	RIC1
4.56999	-4.58065	SASH3
0.9351	-3.90047	CLASP2
0.427243	-2.99264	UBE2O
0.930616	-3.97827	IL6ST
0.427243	-3.00033	YWHAZ
0.427243	-3.00274	FYN
0.427243	-3.00444	CCDC61
0.427243	-3.00645	BUD13
0.427243	-3.00687	RABGAP1
0.924786	-3.80617	SH3KBP1
0.427243	-3.00756	C2CD2L
0.427243	-3.00867	BRD2
0.427243	-3.01074	MYO18A
0.427243	-3.01198	C1orf52
0.427243	-3.01277	CWC22
0.427243	-3.01356	RASA3
0.427243	-3.01463	CHMP2B
0.427243	-3.01545	CASS4
0.427243	-3.01691	TP53BP1
0.427243	-3.01741	SRRM1
0.934612	-3.90124	SRRM1
0.427243	-3.01915	SLA
0.934225	-3.9613	HDGFL2
0.427243	-3.01995	MFAP1
0.93507	-3.92348	EDC3
0.427243	-3.02299	ZC3H18
0.427243	-3.02299	PRMT3
0.427243	-3.02363	PRMT3
0.427243	-3.02621	RANBP2
0.427243	-3.02838	GRB2
0.427243	-3.02985	TACC3
0.427243	-3.03202	ABLIM3
0.427243	-3.03348	MAP1A
0.427243	-3.03348	CCDC6
0.935103	-3.9468	MARK2
0.427243	-3.03622	RHBDF2
0.427243	-3.03647	SP140
0.427243	-3.03671	G6PD
0.926456	-4.05402	ZMYND8
0.427243	-3.0376	FBXO4
0.427243	-3.03931	NUFIP2
0.934663	-3.97229	SEC31A
0.427243	-3.03945	CCDC86
0.427243	-3.03949	PTDSS2
0.427243	-3.03949	DKC1
0.427243	-3.04122	GCSAML
0.427243	-3.04138	GCSAML
0.427243	-3.04245	NEXN
0.427243	-3.0426	XRCC1
0.427243	-3.04263	SELP
0.427243	-3.04298	PNISR
0.427243	-3.04304	MAP3K2
0.932468	-3.8975	RTN1
0.932859	-3.9033	CTTN
0.427243	-3.04879	LARP1
0.427243	-3.0497	TTC7B
0.427243	-3.05085	SRRM2
0.427243	-3.05187	ARPC5L
0.427243	-3.05193	RALGAPB
0.427243	-3.05299	ATXN2L
0.427243	-3.05299	HUWE1
0.427243	-3.05464	DUSP28
0.427243	-3.0551	FLNA
0.427243	-3.05814	CLK3
0.427243	-3.05814	ACAP2
0.935086	-3.96433	PRKAR1B
0.427243	-3.06048	DYNC1LI1
0.427243	-3.06113	DOCK5
0.427243	-3.06177	BIN2
0.427243	-3.06294	SH3BP5L
0.427243	-3.0639	ITPR1
0.427243	-3.06532	ACTL6A
0.427243	-3.06532	DIDO1
0.427243	-3.06554	RANBP3
0.427243	-3.06618	DBN1
5.15917	-4.51017	PRKCD
0.427243	-3.0705	SLAIN2
0.932736	-3.92928	ROCK2
0.934971	-3.99532	CARD11
0.934971	-3.99532	LIG1
0.932013	-4.04752	KALRN
0.427243	-3.07362	ARHGAP6
0.935105	-3.98414	RGCC
0.427243	-3.07469	SLC9A1
0.427243	-3.0761	MKI67
0.427243	-3.07721	ZFYVE19
0.934821	-4.00872	FLNA
5.89058	-4.50806	TTC7A
0.427243	-3.07845	CHD8
0.427243	-3.07884	SH2D3C
0.427243	-3.08309	ZMYND8
0.929125	-4.08693	ATP6V1A
0.935106	-3.99815	TERF1
4.63603	-4.4994	NME5
5.34461	-4.51401	RAP1GAP2
0.427243	-3.0919	RNF113A
0.427243	-3.09494	RNF113A
0.427243	-3.09697	RNF113A
0.427243	-3.09771	HDGFL2
0.427243	-3.09915	TAOK1
0.93428	-3.98152	ORC6
0.93276	-3.9609	STIM1
0.427243	-3.10262	---
0.931763	-3.95466	ABI3
0.932692	-3.96667	CNST
0.427243	-3.11272	IQSEC1
0.427243	-3.1145	PTPN12
0.934732	-4.0513	LIMD1
0.926824	-3.93322	RASAL3
0.924742	-3.92283	ANKS1A
0.427243	-3.11807	UTP14A
0.935024	-4.04533	MKI67
0.427243	-3.12103	ATXN2L
0.927242	-3.94312	CAMK2D
0.427243	-3.12484	NCOR1
0.427243	-3.13305	MAP4
0.427243	-3.13752	SAMD14
0.427243	-3.15158	KNG1
0.427243	-3.15577	ZYX
0.931708	-4.16917	TMBIM1
0.427243	-3.19036	U2SURP
0.427243	-3.19766	PDS5B
0.427243	-3.2002	KRI1
0.427243	-3.20612	PRKCH
0.935101	-4.1555	EPRS1
3.83191	-4.63862	IRS2
3.83191	-4.63862	CXorf38
0.427243	2.76443	KMT2A
0.0267894	-0.141792	RBM15B
0.344692	-1.0592	ALB
0.0103049	-0.0554266	TACC1
0.0119761	-0.0643951	TPM3
0.427243	2.91299	NEDD4
0.309661	-0.968504	RASGRP1
0.339794	-1.04964	BNIP2
0.00825277	-0.0446133	ALAD
0.334795	-1.03701	FCHO1
0.0242861	-0.12986	CDK2 CDK3
0.0118137	-0.063711	EIF5B
0.427243	2.93889	TTYH3
0.0094493	-0.051087	RRP12
0.0197184	-0.105849	HNRNPC
0.0494386	0.254431	DTD1
0.427243	2.95086	LAG3
0.322621	-1.00715	IKZF1
0.427243	2.95248	SVIL
0.31937	-0.996684	GMIP
0.00948725	-0.0513628	STK11IP
0.00948725	-0.0513628	ATP2A2
0.0232571	-0.124718	FBXL20
0.303527	-0.953869	EHBP1
0.0141608	-0.0764271	SRRM2
0.0184793	-0.0994422	ITGB3
0.427243	2.96062	C1orf198
0.0217841	-0.117004	MCM6
0.322183	-1.00646	NUCKS1
0.00345244	-0.0188009	FRMD4B
0.0121966	-0.0659665	RAP1GAP2
0.00736996	-0.0400096	POLR1F
0.427243	2.96691	GAS2L1
0.0326177	-0.174151	CDK11A
0.000434733	-0.0023744	POLR2A
0.427243	2.96968	TACC3
0.36323	-1.11663	F13A1
0.307843	-0.966938	SON
0.00802258	-0.0435644	TJP2
0.0213691	-0.114937	ITPR1
0.0098576	-0.0534613	BCL11B
0.00679761	-0.0369549	ADAR
0.0146298	-0.0790631	ZNF185
0.00554622	-0.030185	ATP8A1
0.0162508	0.0869867	ATP8A1
0.0162508	0.0869867	SRCAP
0.00787288	-0.0427851	TFPT
0.427243	2.98219	SORBS3
0.00769003	-0.0418051	SLC9A1
0.334235	-1.03878	MTSS2
0.291138	-0.922761	ZNF106
0.427243	2.98368	CCDC6
0.00604411	-0.032912	ARFGEF2
0.00604411	-0.032912	ARFGEF2
0.0118615	-0.0643019	RUNX3
0.0121617	-0.0659148	RCSD1
0.427243	2.98826	PRPF4B
0.427243	2.98846	EPB41L3
0.00732197	-0.0398498	TGFB1I1
0.00729761	-0.0397184	CLK3
0.284576	-0.906365	MAP1B
0.018007	-0.0972402	CARMIL1
0.00472119	0.0256939	FLNA
0.314978	-0.988575	THRAP3
0.427243	2.99523	CHD4
0.427243	2.99662	IMPDH2
0.308839	-0.970786	NOL9
0.00653287	-0.035613	CEP170
0.00378591	0.0206454	TBXA2R
0.00452053	-0.0246868	ABLIM1
0.00511015	-0.0278945	RASGRP1
0.427243	3.00376	SSH3
0.427243	3.00391	TLN1
0.00250944	-0.0137298	DLGAP4
0.00877034	-0.0477396	CAMK2D
0.305979	-0.963529	PRKAR2A
0.0194548	-0.105082	PPP6R2
0.00391916	-0.0214223	TRPC6
0.00201643	-0.0110399	PEAR1
0.0159189	-0.0862125	RAP1GAP2
0.300055	-0.949299	VDAC3
0.427243	3.00829	CDK1
0.997564	-1.5346	DDX24
0.00193616	-0.0106029	AHNAK
0.0118226	-0.0642327	FOXK1
0.00668639	-0.0364764	SPN
0.427243	3.01009	PARD3
0.0107327	-0.0583685	CTTN
0.00377607	-0.0206541	CHKB
0.305802	-0.965201	ZYX
0.302911	-0.95651	CEP170
0.997686	-1.51841	MYEF2
0.000551916	-0.00302821	KDM4B
0.427243	3.01612	KDM4C
0.427243	3.01621	KDM4E
0.00166268	-0.00911477	VCL
0.427243	3.01756	MFSD2B
0.427243	3.01765	IQGAP2
0.302974	-0.956282	SRRM2
0.427243	3.0183	LIMA1
0.295346	-0.935721	MVP
0.00125421	0.00687493	YWHAZ
0.00919754	-0.0501216	---
0.427243	3.01964	NOB1
0.0124388	-0.0676195	STIM1
0.000904224	0.00495959	UTP14A
0.0036369	0.0198732	F2RL3
0.30161	-0.952746	EIF3G
0.0104696	-0.0570098	LTBP1
0.0128282	-0.0697288	NCOA7
0.427243	3.02255	EFR3A
0.427243	3.02273	ALKBH5
0.00143823	-0.00789083	ARHGEF12
0.0141438	-0.0768221	DOCK7
0.000366029	0.00201001	PLXDC2
0.290731	-0.923809	PDLIM1
0.0221261	-0.119565	COIL
0.0139414	-0.075769	C19orf33
0.00581891	-0.0318335	NCOR1
0.289826	-0.921547	HNRNPK
0.293081	-0.930869	CD2BP2
0.00152281	0.00835545	ANKIB1
0.00340386	-0.0186615	IRAG2
0.427243	3.03337	WRAP53
0.0151076	0.0814273	PAXX
1.03455	-1.55532	SNN
0.00547681	-0.029977	ABLIM3
0.272959	-0.875801	ZBTB21
0.0170123	-0.0922956	ASAP2
0.299645	-0.948901	SNX2
0.304745	-0.963748	TLN1
0.427243	3.03723	PAICS
0.00732857	-0.0400651	RFTN1
0.427243	3.0376	RANBP3
0.301177	-0.953528	RBM17
0.427243	3.03886	SQSTM1
1.02545	-1.54816	PI4KB
1.02545	-1.54816	REPS2
0.427243	3.0393	PGRMC1
0.00614125	-0.0336139	TAB3
0.00622716	-0.0340836	BMS1
0.000670857	-0.00368935	ESF1
0.00123393	-0.00678264	FYN
0.0152961	-0.0831418	VCL
0.0125122	-0.0681507	ENO1
0.000704378	0.0038724	---
0.00636825	-0.0348566	ZNF592
0.427243	3.0424	CCP110
0.000951981	-0.00523503	ROCK1
0.00756787	-0.0413864	ROCK1
0.427243	3.04321	IPCEF1
0.265849	-0.857137	ABCC4
0.00629291	-0.0344522	C2CD5
0.280721	-0.897564	RBBP8
0.00245202	-0.0134695	ARHGAP17
0.000730204	-0.00401728	GIT1
0.000919864	-0.00506005	SNIP1
0.427243	3.04596	PDE3A
0.964741	-1.49129	SYTL3
0.00529826	-0.0290419	KBTBD11
0.00168262	-0.00925192	RSRC2
0.00583511	-0.0319738	RCSD1
0.273881	-0.879903	SLTM
0.00208952	0.0114746	SCARF1
0.0108501	-0.0592236	PARD3
0.294126	-0.934662	LUC7L
0.308792	-0.975226	TJP2
0.0074615	0.0406907	PACS1
0.427243	3.05455	SCARF1
0.00922507	-0.0504422	FLNA
0.0117796	-0.0642831	SNTB1
0.296375	-0.940836	ACTB
0.259714	-0.841022	SCARF1
0.259714	-0.841022	CDC23
0.275621	-0.884639	MARK3
0.427243	3.05799	NEXN
0.00285367	-0.0156901	RTN1
0.26171	-0.850823	FAS
0.00824935	-0.0451552	SH2B3
0.00680578	0.0371673	STK10
0.297339	-0.943739	MAP1A
0.277349	-0.88971	TC2N
0.297809	-0.948234	ATG2B
0.30008	-0.95491	MFF
0.00335609	-0.0184489	MFF
0.427243	3.06109	TGFB1I1
0.868579	-1.40628	PHKB
0.00658386	0.0359765	DMTN
1.02447	-1.54786	GLCCI1
0.427243	3.06252	SCRIB
0.00421981	0.0231338	NBAS
0.000421406	-0.00232298	MYCT1
0.953726	-1.48605	GIGYF2
6.57939e-05	0.000362814	SMARCA4
0.308162	-0.973458	BAG6
0.00969866	-0.0530563	HLA-A
0.00875708	0.0477261	SUB1
0.00375004	-0.0206149	TGFB1I1
0.427243	3.06471	RNF11
0.012814	0.0694748	TRPC6
0.427243	3.06618	ST13
0.427243	3.06681	ST13P4
0.427243	3.06707	ST13
0.427243	3.06707	HTATSF1
0.00936214	-0.0512447	PRPF4B
0.295708	-0.939825	PRPF4B
0.427243	3.06849	WDR44
0.427243	3.06852	SEPTIN4
0.00784568	0.0428258	NUP153
0.294998	-0.938398	PRKAR1B
0.289214	-0.922191	PSIP1
0.427243	3.06878	BIN2
0.0338496	0.179212	LSP1
0.00782277	-0.0428752	BCR
0.3082	-0.973863	PNP
0.427243	3.06935	RASA3
0.00328018	-0.0180474	HLA-A
0.00783869	-0.0429674	UFD1
0.0049343	0.0270436	MTDH
0.00555143	0.0304035	DENND3
0.000893269	-0.00492585	SCRIB
0.0059457	-0.0326468	EEF1B2
0.0113517	0.0617049	PGAM1
0.427243	3.07262	MYH9
0.00530237	0.0290531	ITPKB
0.00373634	-0.020556	DNAJC21
0.00416745	-0.0229196	RFX1
0.427243	3.07378	SEPTIN7
0.92352	-1.45747	TNIK
0.00649993	-0.0356808	LIMK1
0.00649993	-0.0356808	INO80B
0.0012663	0.00697776	SZRD1
0.00724388	-0.0397413	FLNA
0.427243	3.07443	SAFB SAFB2
0.242372	-0.794904	CCDC6
0.00352706	-0.019411	LST1
0.427243	3.07495	IRS2
0.00547554	-0.0300854	PPP1R9B
0.23889	-0.790084	STARD3NL
0.23889	-0.790084	RBM12
0.427243	3.07595	TJP2
0.427243	3.07595	MAP1S
0.00438602	0.0240695	MAPK14
0.000334178	-0.00184455	VIRMA
0.303041	-0.960309	WDR13
0.00179171	0.00986819	NAB2
0.00803946	-0.0440874	HIRIP3
0.427243	3.07713	TLN1
0.235323	-0.781032	---
0.00608973	-0.0334515	---
0.000945245	-0.00521526	SNX17
0.427243	3.07786	BYSL
0.00715811	0.0391429	GTF2I
0.00249455	-0.0137449	CALCOCO1
0.00635892	0.0348131	MRE11
0.299229	-0.950095	MRE11
0.000727147	-0.00401319	SRRM2
0.254899	-0.831157	LEO1
0.264108	-0.854422	SAP30L
0.427243	3.08036	PDLIM7
0.00350814	-0.0193172	BIN2
0.00757379	-0.0415646	AGAP2
1.01078	-1.53863	ACIN1
0.00182705	0.0100673	DENND4A
0.00690414	0.0377823	DENND2C
0.00911724	0.0497507	MPHOSPH10
0.0049135	-0.0270304	FRMD4B
0.291272	-0.928729	MED1
0.427243	3.08383	CAVIN2
0.427243	3.08395	N4BP1
0.301031	-0.955368	PITPNM2
0.00119235	0.00657729	REPS1
0.00232075	-0.0127971	NUMA1
0.00239268	0.0131768	EOMES
0.00108478	-0.00598825	KAT6A
0.00108478	-0.00598825	NIBAN2
0.282417	-0.904936	SRSF11
0.282417	-0.904936	C1orf116
0.427243	3.0857	HNRNPK
0.00540275	-0.0297173	SH3BP1
0.00760681	-0.0417646	ADNP
0.00722241	0.0395244	ITGB1
0.427243	3.08735	VCL
0.0193177	0.104133	ATP8A1
0.0193177	0.104133	RABL6
0.0193177	0.104133	SYTL4
0.00111528	-0.00615819	VPS13A
0.271924	-0.87757	GEMIN5
0.427243	3.08971	GEMIN5
0.27797	-0.893205	TNFAIP3
0.00979946	0.053469	RPLP0
0.285603	-0.913931	PTMA
0.000531743	-0.00293856	PDE3A
0.0021254	0.0117168	AKAP13
0.00176368	-0.00973647	PLXNA2
0.00482514	-0.0265694	TP53RK
0.427243	3.09284	USP34
0.0060548	0.0332055	TMEM87A
0.276462	-0.891286	RASA3
0.00555767	-0.0305883	AFTPH
0.00636063	-0.0349845	PLEKHF1
0.00295608	0.0162817	ABCC3
0.00776927	-0.0426838	TGFB1I1
0.0481915	0.252297	CHD4
0.889426	-1.42529	MYH9
0.427243	3.09674	ADGRE2
0.00386393	0.0212624	WDR20
0.427243	3.09801	SYMPK
0.427243	3.09865	ZC3H4
0.278501	-0.896117	MYCT1
0.281237	-0.902621	DOCK10
0.00373419	-0.0205953	EIF3B
0.281769	-0.903947	GCSAML
0.259949	-0.844249	ABLIM3
0.00782002	-0.0429902	LAT
0.427243	3.10307	C11orf58
0.00245203	-0.0135435	ACTA
0.00526894	0.0289566	ATP8A1
0.00864256	0.0472866	DHX9
0.427243	3.1053	LRRFIP2
0.00281273	0.0155111	KALRN
0.00694993	-0.0382474	MLEC
0.293254	-0.935672	BIN1
0.00955663	-0.0524837	SCAMP2
0.00641623	0.035214	DMTN
0.270409	-0.873295	CRACD
0.278353	-0.895275	PDLIM2
0.00323541	-0.0178635	ERCC5
0.011441	0.062391	NFKB1
0.427243	3.10847	BUD13
0.280679	-0.90142	SRRM1
0.427243	3.10876	MICAL1
0.244393	-0.803616	THRAP3
0.00231817	-0.0128138	GPS1
0.988371	-1.51888	LENG1
0.294051	-0.93876	CARMIL2
0.000980153	0.00542256	H1-2
0.00115602	0.00639444	TNIK
0.286406	-0.91753	RGS18
0.00412267	-0.0227604	SMC5
0.305584	-0.969737	FNBP1L
0.427243	3.11556	GTSE1
0.427243	3.11565	GTSE1
0.266502	-0.863652	FNBP4
0.427243	3.11683	BIN2
0.00465854	-0.0257126	VCPIP1
0.00722783	-0.0398082	SEC16A
0.0132012	0.0718962	FOXK2
0.0132012	0.0718962	TBC1D1
0.0132012	0.0718962	SRRM2
0.427243	3.11844	LEMD2
0.000598267	0.00331335	LSP1
0.277036	-0.893126	SSH1
0.0145261	0.0790071	MAP1B
0.427243	3.12107	YY1
0.00641693	-0.0353783	EP400
0.000554769	-0.00307439	GYS1
0.00899749	0.0492863	SMC4
0.277367	-0.893323	LAYN
0.427243	3.12289	CLASP2
0.00809192	0.0443804	---
0.00841173	0.0461214	IRF2BP2
0.0055759	0.0306872	DAXX
0.00173653	0.00960816	DHX16
0.00165421	0.00915373	PTPN12
0.930959	-1.46969	MDC1
0.017249	0.0935552	AHNAK
2.22961e-06	-1.23669e-05	HOMEZ
0.274088	-0.884613	PLEC
0.305034	-0.969	CHAMP1
0.292753	-0.935633	SRP72
0.0301644	0.161251	PUM1
0.427243	3.12824	MLEC
0.427243	3.12879	UTP18
0.00870557	-0.04794	PPP6R1
0.0270877	0.145307	TASOR2
0.0270877	0.145307	IRS2
0.0270877	0.145307	MIA2
0.279611	-0.899823	CA13
0.279611	-0.899823	ZC3H18
0.00153745	0.00851244	DSTN
0.280541	-0.902418	LIMS1
0.00247498	-0.0137042	IRAG1
0.427243	3.13235	BRD2
0.000976522	-0.00541478	THBS1
0.010471	-0.0575992	NPM1
0.00101259	-0.00561487	KAT8
0.427243	3.13352	NFATC2
0.427243	3.13375	EPS15
0.292242	-0.934592	ADD1
0.00241144	-0.0133567	BIN2
0.427243	3.13529	ARHGDIA
0.00192555	0.0106603	RUNX1
0.241229	-0.797438	TLN1
0.00477279	0.0263229	NSUN2
0.0134641	-0.0739177	COG1
0.00528322	0.0291218	COG1
0.00911401	0.049992	RPLP0
0.0212847	0.115038	BRD2
0.427243	3.14019	GAPVD1
0.427243	3.14019	SUZ12
0.427243	3.14019	ADD1
0.00404598	-0.0223891	H1-4
0.276467	-0.892052	DMTN
1.00766	-1.53856	VCL
0.00723059	-0.0399123	ELF1
0.427243	3.14305	SAMD14
0.427243	3.14407	ALG3
0.0100991	0.0553514	ZC3H14
0.427243	3.1447	HNRNPU
0.00154899	-0.0085945	SRRM2
0.00582658	-0.0322091	BTK
0.254769	-0.833845	MYO9B
0.311777	-0.988944	EMD
0.00440295	0.0243239	SLC12A6
0.301743	-0.961553	MYH9
0.427243	3.15105	CDK17
0.00207502	-0.0115137	TRPC6
0.427243	3.15414	STAT5A
0.00186607	-0.0103586	HDAC7
0.427243	3.15686	MYCT1
0.427243	3.15839	RNF31
0.427243	3.15936	Z3CH11A
0.00328772	0.0182064	REPS2
0.010762	0.059033	STK26
0.427243	3.16373	RAPGEF6
0.286097	-0.91974	KALRN
0.00834817	0.045953	MAGED2
0.00686545	0.0378653	RASAL3
0.268376	-0.871256	DDX55
0.90857	-1.45317	TFIP11
0.251734	-0.826218	ARHGEF7
0.00732686	-0.0405323	ITGA4
0.00732686	-0.0405323	CDK11A
0.254027	-0.832051	CDK11B
0.00361277	0.0200198	PSIP1
0.00361277	0.0200198	DNTTIP2
0.00841409	0.0463342	KLC2
0.271184	-0.879277	SMN1
0.0303632	0.162987	DMTN
0.277364	-0.896339	BUD13
0.427243	3.17673	WDR44
0.0130457	0.0714566	SNTB1
0.0189969	0.103316	SP100
0.274634	-0.889808	RPRD2
0.0229681	0.124364	UBAP2L
0.00161282	0.00897181	CHD3
0.427243	3.18762	PHF6
0.255242	-0.837811	LRRFIP1
0.00242094	0.0134565	IRAG1
0.000434267	-0.00242173	RALBP1
0.427243	3.19284	RALBP1
0.0122611	0.0673166	TTC33
0.29504	-0.946209	MICAL3
0.280114	-0.906545	PTPN7
0.239886	-0.794553	BOP1
0.289792	-0.933801	SLAMF1
0.0969738	0.496978	ZNF318
0.0969738	0.496978	SSB
0.26873	-0.875046	DKC1
0.427243	3.21802	ZC3H13
0.00540487	0.0299977	VDAC1
0.00468089	0.0260104	SRRM2
0.00231393	-0.0129229	TLN1
0.00231393	-0.0129229	EDC4
0.00122359	-0.0068407	KIF2B
0.00399098	0.0222392	DIDO1
0.00937336	0.0518846	RAB10
0.427243	3.25659	CCDC88B
0.00231131	0.0129237	MYCT1
0.427243	3.25961	GAPVD1
0.427243	3.26385	PSMD1
0.301489	-0.96761	PSMD1
0.00309954	-0.0173501	INTS1
0.820496	-1.37924	RPS6KA3
0.27569	-0.899423	KANSL1
0.427243	3.32179	FGA
0.00540742	0.0302717	RAD9A
0.00540742	0.0302717	REPS1
0.00540742	0.0302717	---
0.0884929	0.463702	STRIP1
0.0629475	-0.321242	GMPR2
0.0629475	-0.321242	POLR2A
0.34002	-1.03488	ZC3H13
0.427243	2.7643	---
0.427243	2.77302	DNPH1
0.427243	2.78959	LRCH4
0.00951095	-0.0507572	MDH1
0.923175	3.84661	GP1BA
0.427243	2.82887	SON
0.290734	0.924818	SMIM1
0.00710442	-0.0380869	ANK1
0.427243	2.85145	RAPGEF2
0.427243	2.85145	KIF28P
0.328824	1.02662	SH3BP5L
0.328824	1.02662	FASN
0.328824	1.02662	RAB11FIP1
0.0273895	0.0783984	CANX
0.0273895	0.0783984	PDAP1
0.932279	3.85221	AHNAK
0.427243	2.89463	KAT8
0.266266	-0.853326	ENO2
0.337725	1.05646	CTTN
0.328052	-1.01648	ZC3H14
0.427243	2.90686	HSF1
0.00704768	0.0378909	ASAP2
0.427243	2.91067	NAP1L1
0.263183	0.849018	MADD
0.287745	-0.907921	CEP152
0.377406	1.1524	SAMD14
0.0151416	-0.0813195	USP47
0.0151416	-0.0813195	LRRFIP2
0.00264114	0.0143053	PSMA3
0.00264114	0.0143053	PRKAB1
0.0013419	-0.00728967	GP1BA
0.427243	2.92551	RASGRP2
0.0123672	-0.0666126	CCNL1
0.296258	-0.932331	JPT1
0.427243	2.92813	SLAIN2
0.0250621	0.132018	VAMP3
0.0223899	0.0644971	DENND4C
0.0142733	-0.0768087	ARHGAP9
0.011951	0.0639989	AFAP1
0.0385869	0.107915	SPEN
0.427243	2.93743	RALY
0.285594	0.909197	SRRM2
0.427243	2.94139	PAGR1
0.239379	0.790856	HTATSF1
0.427243	2.94652	WDR55
0.924856	3.97081	MAP1A
0.0181229	0.0520437	GIT1
0.00871229	-0.0471754	CDS2
0.00937481	-0.0507374	MPHOSPH10
0.0358462	-0.101286	H1-3
0.265539	0.866916	ZC3H13
0.00562375	-0.0305333	HNRNPU
0.427243	2.95688	RALY
0.302277	0.951327	LSR
0.0185477	0.0987713	CCDC97
0.310692	-0.972901	RUNX3
0.310692	-0.972901	RALY
0.278115	-0.88483	MYLK
0.0227533	-0.0649619	SP100
0.244836	0.804371	GAK
0.362508	-1.12651	ARHGAP21
0.0220767	-0.118524	KCNAB1
0.427243	2.96134	RASA3
0.932452	3.92488	ACAP1
0.427243	2.96244	JPT1
0.315177	-0.986625	PGAM1
0.427243	2.96406	PLEK
0.0197256	-0.106114	KIF2A
0.299736	-0.943822	GATAD2A
0.427243	2.96588	NIFK
0.00501521	-0.0145588	TMEM40
0.000917864	0.00500742	FRMD4B
0.274548	0.874708	FRMD4B
0.00741765	0.0401136	DDB2
0.0648942	0.178912	RBM15
0.316384	-0.989387	ADD1
0.30057	0.948807	JAM3
0.259091	0.838485	CLASP2
0.427243	2.97569	PECAM1
0.427243	2.97708	RBM15
0.292319	-0.924895	FCER1G
0.00247047	0.013466	DBNL
0.286921	0.910477	FIP1L1
0.427243	2.98033	ZNHIT6
0.284136	0.904699	PLEK
0.427243	2.98151	IRS2
0.00273386	0.0148992	STIM1
0.000788205	0.0043084	VCL
0.00626414	-0.0340992	ATXN2L
0.284146	0.906672	AAK1
0.300768	-0.948183	NCAPG
0.29234	-0.925322	ASAP2
0.0043704	-0.0127184	DDX21
0.266666	-0.855686	ZCCHC8
0.0123994	0.0667517	FLNA
0.286825	0.912252	STAT5B
0.427243	2.98932	RBBP6
0.427243	2.98932	SIN3A
0.427243	2.98932	DCP1A
0.00128961	-0.00705284	MAP3K2
0.0107422	0.0579641	PPP1R18
0.282228	0.90049	APIP
0.0131425	-0.071204	AHNAK
0.00597603	0.0324552	FAM53B
0.0254339	0.134828	FAM53B
0.00544495	0.0158402	ELAVL1
0.00114528	0.0033404	ZC3H18
0.278617	0.892269	RBBP6
0.0129256	0.0376184	FNTA
0.000510393	-0.00279475	RASA3
0.301318	0.951969	ARHGEF2
0.290759	0.919682	TNIK
0.290759	0.919682	DNTTIP2
0.0285038	0.0815131	SND1
0.934156	3.9397	CORO1C
0.28894	0.918027	ZBTB7A
0.28894	0.918027	ZFP36L2
0.286365	-0.909974	GAS2L1
0.000629614	-0.0034488	ACTB
0.419269	-0.546857	STOM
0.00872692	-0.0252502	LSR
0.266637	-0.860212	THRAP3
0.0215738	0.114995	KNG1
0.289912	-0.92051	PHRF1
0.27348	-0.879003	PUM2
0.00696285	-0.0379529	CLK1
0.0100027	-0.0543927	MYSM1
0.365112	1.11524	HELZ2
0.27537	-0.881009	HELZ2
0.267652	0.86283	HELZ2
0.00522089	-0.0285057	LSP1
0.932384	3.97273	EAF1
0.000315529	-0.00173006	EAF1
0.00532647	0.0289981	NUCKS1
0.0151591	-0.0821482	ARHGAP32
0.0151591	-0.0821482	DNPH1
0.0289501	0.153138	POLR2A
0.00588168	-0.0171509	SLAIN2
0.294772	-0.933546	RABGGTB
0.00698749	-0.0381089	DMTN
0.443739	-0.568456	EEF1B2
0.443739	-0.568456	KMT2B
0.250562	0.818765	SRPK1
0.294158	-0.931798	STIM1
0.932689	3.9743	PLEKHH2
0.00808987	0.0438987	KSR1
0.290684	-0.922557	SRRM1
0.261489	-0.843259	PRCC
0.418181	1.24427	AKAP8
0.226571	-0.750413	AKAP8
0.261797	-0.845615	BAD
0.0314267	0.165861	SHKBP1
0.00945833	-0.0514987	MCM2
0.000929315	-0.00509589	PTPN6
0.0365291	0.103005	PITPNM2
0.328078	1.03254	PAXX
0.427243	3.01339	EPB41L3
0.00349101	-0.0101629	PGAM1
0.90299	-1.43434	GPATCH8
0.299092	-0.9454	HCLS1
0.00987854	0.0286304	SF3B1
0.0787316	0.214692	LIN37
0.427243	3.0158	FGR FYN
0.282239	-0.899958	RBM25
0.00147691	0.00431391	---
0.427243	3.01603	ARHGEF2
0.309013	-0.974971	CLASRP
0.427243	3.01648	WDR13
0.00423127	-0.0231448	PRRC2A
0.00328005	-0.0179576	ARHGAP45
0.292555	-0.928003	PCBP2
0.263615	-0.849439	WRAP53
0.263615	-0.849439	SCAF1
0.263615	-0.849439	WDR70
0.263615	-0.849439	IRF2BPL
0.277016	-0.887108	RCSD1
0.00502042	0.0273743	CDK17
0.00082982	-0.00455316	PPP4R3A
0.00326477	0.017845	PPP4R3B
0.0276892	0.0787329	PPP4R3A
0.00548155	0.0159269	BCL11B
0.278765	-0.891156	OXSM
0.0110756	-0.0319906	IRS2
0.0144571	-0.0416296	MECP2
0.0026984	0.0147621	PCBP1
0.853082	-1.38991	MICALL2
0.298071	0.944212	---
0.00634021	0.0184498	ERCC5
0.286884	-0.912795	ERCC5
0.00317337	0.0173521	SLA2
0.80907	-1.35886	TEX33
0.302344	-0.955371	TEX33
0.93498	3.94376	HLA-E
0.348243	1.07366	MACROH2A1
0.299144	-0.946237	GP1BB
0.00153054	0.00839065	ANKRD17
0.933962	3.97086	SOS1
0.310945	-0.978503	GPA33
0.282234	0.900437	ESF1
0.0078357	-0.0227351	NAP1L4
0.268092	0.864769	WDR44
0.283783	-0.904638	---
0.353841	-0.492261	KIF1B
0.257217	0.837214	PRPF4B
0.276976	-0.886335	PRPF4B
0.279324	0.893591	RCSD1
0.427243	3.02784	KMT2D
0.303135	0.956722	GRAP2
0.015805	-0.085773	BICD2
0.27386	-0.877863	MIER1
0.0067824	-0.0370633	DOCK2
0.0067824	-0.0370633	BIN2
0.0067824	-0.0370633	BUD13
0.305601	-0.964886	TLN2
0.00707726	-0.0386684	MVD
0.00135547	-0.0074419	CASS4
0.00135547	-0.0074419	PSIP1
0.29339	-0.931166	LRCH4
0.0586146	0.163086	LRRFIP1
0.922048	-1.45244	IL33
0.427243	3.03085	IRAG1
0.292567	-0.928861	IRAG1
0.296856	-0.940725	TBC1D10B
0.427243	3.03145	REPS1
0.427243	3.03174	TMPO
0.000360451	0.0019808	ZRANB2
0.0442134	0.124347	AKNA
0.93509	3.94664	MYH9
0.427243	3.03332	SYTL4
0.033284	0.0943303	ZC3HAV1
0.290085	-0.923074	TJP2
0.000970897	0.00283993	LRCH3
0.427243	3.03515	EPPK1
0.239415	-0.367426	NAMPT
0.000288726	0.000846197	TBC1D10B
0.290676	-0.92404	UBE2O
0.000821776	0.00451459	ZYX
0.0127822	0.069113	INF2
0.404538	-0.538537	ABRAXAS1
0.282479	-0.901816	EDC4
0.296676	0.940498	BTN3A2
0.252437	-0.81992	STXBP5
0.294783	0.935318	PPAN
0.00111781	-0.00327585	HTATSF1
0.289132	-0.92023	TLK1
0.283553	-0.904916	ZCCHC8
0.283043	-0.903543	MTMR3
0.285933	-0.911528	TAGLN2
0.427243	3.04049	RPS2
0.00510178	-0.0279513	GP1BA
0.919321	-1.44886	CAVIN2
0.427243	3.04205	ZNF687
0.00887108	-0.0484636	PKM
0.269912	0.871587	ZRANB2
0.427243	3.04373	NUCKS1
0.292988	-0.930859	AMPD2
0.427243	3.04427	SRSF6
0.00566021	-0.0165245	RPS3A
0.313206	-0.985787	RBL2
0.016045	0.0463325	UIMC1
0.385303	-0.517595	ZC3H18
0.282371	-0.903496	PEBP1
0.93476	3.97538	RBM15
0.260034	0.844637	RBM15
0.339536	1.0478	PLEC
0.00187034	-0.0102799	KTI12
0.283389	0.905923	NAPRT
0.287494	-0.916358	F5
0.315691	0.988144	SRRT
0.315691	0.988144	CAMK1
0.427243	3.04693	PHACTR4
0.277609	0.890022	CCDC6
0.277609	0.890022	DFFA
0.0169249	-0.0919418	NR2C2
0.00185589	-0.0102029	HSPB1
0.0518706	0.146507	F5
0.0352456	0.0995855	F5
0.00153605	-0.00844735	F5
0.927018	4.06346	ZNF395
0.26013	0.845887	PEAR1
0.358614	1.10033	EVI2B
0.00207831	-0.00608697	MAT2B
0.301017	-0.953244	SRRM1
0.00392291	0.0114645	SRRM1
0.427243	3.05158	F5
0.0056873	0.0166178	LSP1
0.427243	3.05181	MYCT1
0.427243	3.05181	MINK1
0.889632	-1.42906	ARHGDIA
0.286637	-0.914268	SIT1
0.427243	3.05218	TGFB1I1
0.298533	0.943559	PTPN7
0.427243	3.05235	ATXN2L
0.294972	-0.936911	PRKCQ
0.296297	-0.940393	SRRM2
0.0365243	-0.103804	STK10
0.2636	-0.85221	RBM15
0.165396	-0.276995	HNRNPD
0.282689	0.905296	DMTN
0.477988	-0.603647	PPP1CB
0.477988	-0.603647	ESF1
0.00107527	-0.00314884	SRRM1
0.277064	0.888495	RAP1GAP2
0.00398449	0.0218336	SAFB
0.242395	-0.793668	DOCK7
0.00387643	0.0212462	PGM2L1
0.00723614	0.0211093	DCP2
0.434433	1.28844	TUBA1
0.00418037	-0.0122019	VRK3
0.0121064	0.0656429	SP100
0.00206301	0.0113363	MPRIP
0.00100301	0.00552014	GATAD2B
0.00100301	0.00552014	RBM15B
0.00135201	0.00396786	PPBP
0.0017603	-0.0051576	SZRD1
0.365906	-0.506502	STAT1
0.00371518	-0.0108518	ARHGAP45
0.00376926	-0.0110059	BRCA2
0.0215159	-0.116626	RABEP1
0.288762	-0.920523	TAOK1
0.291241	-0.927275	TRA2B
0.00655594	-0.0359354	UBA1
0.907659	-1.44863	PCBP1
0.00197564	-0.0108714	SYNJ1
0.0119938	0.0346986	PXN
0.0119938	0.0346986	ABLIM3
0.288121	-0.918673	DENND4C
0.0175826	-0.0506205	SRSF10
0.293846	-0.934965	EEF1D
0.265899	0.85966	UBR4
0.000571392	0.0031475	DAPP1
0.000571392	0.0031475	WDR44
0.299626	0.945777	ELF1
0.302156	-0.956892	HCFC1
0.285012	0.908537	LARP1
0.00514956	0.0150291	PARVB
0.294275	0.932361	PRKCH
0.28312	0.906113	SRRM2
0.360725	-0.496975	NAP1L1
0.013373	-0.0386245	KANSL1
0.276042	-0.885988	CIR1
0.00589712	-0.0171677	NEXN
0.291402	0.926151	CEBPZ
0.338259	-1.0552	MFF
0.935076	3.96734	NUMA1
0.00494228	-0.0271373	ANKHD1
0.00494228	-0.0271373	ABLIM3
0.00080249	-0.00235185	H4C1
0.00393545	0.0114988	MYH10
0.33337	-0.474875	EIF4G1
0.271429	0.87526	SCARF1
0.0293034	0.155819	SCAF4
0.000559679	0.0030843	PACS2
0.289927	-0.923889	PRKAR2B
0.00661937	0.0193059	PRKAR2B
0.0568642	0.157287	MAP4K1
0.000810444	-0.00446788	PKM
0.290249	-0.924956	MSANTD2
0.027932	-0.150922	PAK2
0.00721728	0.0210069	ABI1
0.0166258	-0.0479574	TCP1
0.320752	-0.455648	NUP98
0.296427	-0.941825	RPL23A
0.287774	0.919027	SUB1
0.427243	3.06984	SNX17
0.00223778	-0.00655031	N4BP1
0.0436338	0.122558	BIN2
0.0112056	0.0325012	PHRF1
0.249349	-0.815102	PML
0.000529683	0.00155354	PRR12
0.00639544	-0.0186315	TP53BP1
0.000152846	-0.00084334	PRKG1
0.347295	-0.480172	RNF123
0.00409526	-0.0119602	DDB2
0.348766	1.0729	SLAIN2
0.292424	-0.931097	ARHGAP25
0.261421	-0.846896	ARHGAP25
0.335701	1.03887	PCBP1
0.294702	-0.937497	FKBP15
0.0123936	0.0672833	FNBP1
0.00319864	-0.00936856	---
0.00540639	0.0157522	RASA1
0.0172859	0.0932807	ADD1
0.291627	0.929225	CEP131
0.291627	0.929225	UBE2O
0.279308	-0.895794	GAPDH
0.28187	-0.902583	IDUA
0.296286	-0.941847	IDUA
0.29292	-0.932694	IDUA
0.0198723	0.0571684	MAP4
0.271745	0.87848	SRRM2
0.00979644	0.0284133	ANKRD52
0.262808	0.853445	ANKRD52
0.266715	0.86637	CARD11
0.933919	4.02863	MAP1A
0.427243	3.07802	SEC22B
0.427243	3.07802	SLC9A3R1
0.280251	-0.898677	DENND4A
0.289079	0.921657	FXR2
0.00269105	0.00787786	CAMSAP1
0.427243	3.07881	VIPAS39
0.00680593	0.0198461	SUPT7L
0.00288522	0.0158704	PRDX6
0.0235455	0.0674412	TOP2A
0.300887	0.953184	FGA
0.0253781	0.135746	SRRM2
0.286864	-0.916596	CCAR2
0.282896	-0.905693	BIN2
0.303471	-0.96171	SEPTIN2
0.286439	0.917003	HAUS6
0.0050133	-0.0146532	NUFIP2
0.0050133	-0.0146532	---
0.0104815	0.0304349	SH3BP1
0.356271	1.09878	COG4
0.00209806	-0.00614133	BAD
0.0340363	-0.0966354	PRR12
0.00203258	-0.0112073	CAVIN2
0.276713	-0.889339	RABEP1
0.275956	0.887656	RALBP1
0.296421	0.942399	STIM1
0.02086	0.0599136	DNAJB6
0.00615181	-0.0338037	UBAC1
0.00475422	0.0139117	PSIP1
0.00856182	-0.0249336	SNW1
0.293607	0.933545	KAT6A
0.00222336	-0.00650804	AGTPBP1
0.0162187	-0.0467833	FYCO1
0.281466	-0.90204	PRKAR2A
0.261008	-0.846198	SNX1
0.0201484	-0.0581316	DENND4C
0.280046	0.898873	HIVEP2
0.280046	0.898873	HNRNPUL2
0.427243	3.08514	NUP214
0.261595	0.85324	SNX12
0.0102275	0.0296856	SRRM2
0.0102275	0.0296856	FLNA
0.290372	0.93092	ACLY
0.00712476	-0.0207756	FLNA
0.00676508	-0.0371696	BIN1
0.112334	0.300234	ZC3H18
0.000191207	-0.000561325	EIF3J
0.279443	-0.896756	CAVIN2
0.0108463	-0.0315112	PPP1R2
0.427243	3.08807	PPP1R2B
0.00971181	-0.0532432	RNPC3
0.267779	0.86741	GAS2L1
0.0228189	0.0657621	ACIN1
0.0120517	-0.0349604	FAM234A
0.264147	0.857375	MATR3
0.272272	0.880256	SLC9A1
0.427243	3.08955	CLASRP
0.272663	-0.878567	MAP1S
1.48948e-05	-4.37066e-05	PPP1R42
0.289369	-0.923973	GBF1
0.0250248	0.0716835	VDAC2
0.304138	-0.964421	PRKCQ
0.00315658	0.00925129	ABLIM1
0.270666	0.87336	JOSD1
0.00694204	0.0202406	---
0.427243	3.09228	USP10
0.427243	3.09233	ATP8A1
0.00180034	0.00992995	CBL
0.933404	4.05185	RCSD1
0.00159875	-0.00468789	NCKIPSD
0.305218	0.970394	KPNA3
0.00241812	0.0133272	MYO18A
0.283929	-0.909404	INTS3
0.935074	4.01295	H1-4
0.285471	0.913914	KIAA0930
0.438377	-0.565229	RALBP1
0.299305	-0.951339	AGAP2
0.0729006	0.201061	HSP90AB1
0.442997	-0.570235	CDK11A
0.275957	0.888325	RGS14
0.357198	-0.488963	WIPF1
0.284949	0.9127	PTPN6
0.00650027	0.0189761	LIMA1
0.270368	0.874503	H1-10
0.00247424	0.00725298	ZC3H18
0.296753	0.948305	MPHOSPH8
0.280503	0.900442	IKZF1
0.283458	0.906654	GATAD2A
0.00644077	-0.0188437	WDR44
0.283267	0.905775	NAGK
0.780349	-1.33654	RPS6KC1
0.27149	0.877542	MAP3K5
0.427243	3.099	PDHA1
0.28298	-0.907136	CLTC
0.273957	0.884197	ATG2B
0.00892481	-0.0259991	WDR44
0.238435	-0.788251	FOXK1
0.389093	-0.518898	PLEC
0.287762	-0.920275	PRKCA PRKCB
0.285954	0.914784	SAMHD1
0.279398	0.898751	ARGLU1
0.283797	-0.909555	ABCF1
0.00186229	0.00547193	PRPF4B
0.30997	0.974433	TOM1L1
0.287522	-0.919808	FRMD4B
0.279387	0.897224	FKBP15
0.00756153	-0.0415851	ZZEF1
0.0106611	-0.05849	BIN2
0.0448244	-0.126191	XRCC1
0.298622	0.949287	---
0.01115	-0.0324019	SLAIN2
0.00532306	-0.0155755	LCK
0.000761053	0.00420885	HNRNPR
0.0160102	-0.0462661	SRRM1
0.37849	-0.521287	TNIK
0.427243	3.10591	CCNL1
0.27104	0.874884	---
0.0270115	0.144593	RBM14
0.308021	-0.445019	RIPOR3
0.308021	-0.445019	U2AF2
0.272714	-0.879798	C2CD2L
0.935027	4.01155	FKBP15
0.00354328	0.0195243	PDLIM7
0.011631	-0.0637808	CLTC
0.0149814	-0.0433221	PML
0.427243	3.10819	SLC2A14
0.00869256	-0.047782	HACD3
0.279539	0.897709	EIF4G2
0.294003	0.934983	DOCK2
0.294003	0.934983	TP53BP1
0.284857	0.914771	H1-2
0.300495	0.957	EPS15
0.427243	3.11102	ARHGAP1
0.000725699	-0.0040171	DNPH1
0.275526	0.891937	BIN2
0.420368	-0.548937	PLEKHF2
0.882729	-1.42272	WDR44
0.427243	3.11269	PCNX1
0.931897	-1.4702	PCNX1
0.0101111	0.0293845	PCNX1
0.00831817	-0.0242219	PCNX1
0.427243	3.11346	PCNX1
0.0043511	-0.0240139	RANBP2
0.9351	4.0321	EIF4G3
0.00250744	-0.0138633	SH2D2A
0.0111065	-0.0322767	TJAP1
0.428604	-0.556426	SCAMP3
0.297337	0.944613	SRRM1
0.951467	-1.48688	LRRFIP1
0.427243	3.11648	RPS6KC1
0.427243	3.11668	FARSA
0.277888	0.894954	ZYX
0.00156529	0.00460029	GAPDH
0.00764493	-0.0222834	RRM2
0.427243	3.11823	ANAPC4
0.280043	-0.900339	CAVIN2
0.427243	3.11906	---
0.0197054	0.0568498	FLNA
0.290804	0.930706	SRF
0.427243	3.12007	AHSG
0.28295	-0.908589	TOP2A
0.0031164	-0.0172283	SYTL4
0.00012927	-0.000716545	PTPN6
0.296579	-0.945516	USP24
0.00197743	0.0109323	LAT
0.00692185	0.0202421	NELFB
0.0150454	0.0434795	C11orf58
0.0190984	0.103309	SAFB
0.324518	-0.468369	PRPF40A
0.46712	-0.591576	CD69
0.27654	-0.891549	LSM14A
0.00605308	0.0176912	TRAFD1
0.330849	-0.467998	YTHDC1
0.281134	0.902656	HERC2
0.00490878	0.0143576	HERC2
0.0117236	-0.0340985	H1-10
0.0283438	-0.0809585	H1-5
0.0310538	0.0885391	RNF169
0.270769	-0.876045	STMN1
0.290785	0.929925	MAP2K2
0.283908	-0.911621	TRAFD1
0.00292527	-0.00856865	FXR2
0.286282	0.916615	ARHGEF2
0.286589	-0.91878	FLNA
0.822763	-1.37881	SEC24B
0.0116315	-0.0638994	BCLAF1
0.00199137	-0.0110278	FLNA
0.314209	0.990736	PRKAR2A
0.281216	0.905397	VAMP4
0.00429009	0.0236616	AKR7A2
0.00153445	0.00451039	EIF4ENIF1
0.000976743	0.0028776	STIM1
0.278787	0.897984	ALDOA
0.41571	-0.546437	NRBP1
0.0242858	0.0696288	TLN1
0.0242858	0.0696288	OSBPL11
0.270928	0.877607	LARP1
0.333275	1.04837	GPI
0.405354	-0.537577	PDAP1
0.308362	0.976153	TRA2A
0.279638	0.90126	CAVIN2
0.427243	3.13349	SEC16A
0.427243	3.13354	F5
0.00675075	0.0197293	EPS15L1
0.00104048	0.00305613	PITPNM2
0.338991	-0.475011	USO1
0.287814	0.922639	CAP1
0.00149934	-0.00441396	NBEAL2
0.0103913	-0.0571734	DYRK1A
0.00527711	-0.0154523	DTX3L
0.281412	0.903816	DBN1
0.438099	-0.566776	HSPD1
0.427243	3.13587	FGA
0.00823396	-0.0240527	U2AF2
0.00197308	0.0058156	RETREG3
0.00488332	0.0143125	ACSS2
0.000197333	0.00109525	OSTF1
0.00561074	0.0309127	NSFL1C
0.28031	0.902383	BCLAF1
0.0081329	-0.0237469	---
0.0113525	-0.0329884	ARHGAP45
0.27285	0.882542	PRKCA
0.27285	0.882542	ARAF RAF1
0.27285	0.882542	SON
0.283117	0.908834	VPS50
0.427243	3.13905	TMX1
0.360142	1.10614	EEF1B2
0.002127	0.0062498	---
0.291975	0.933367	PRPF4B
0.273095	0.885588	FLNA
0.89537	-1.43902	ANGPTL7
0.934005	4.02032	SRRM2
0.296747	-0.947332	SIT1
0.000771606	-0.00227836	ATG4B
0.00674719	0.0196968	CARHSP1
0.00530999	0.0155429	MAP3K7
0.27786	0.898575	PUM2
0.301336	-0.962316	PNN
0.33794	-0.477749	SLAIN2
0.427243	3.14409	SLAIN2
0.297707	0.949545	TRIM28
0.427243	3.14427	DOCK10
0.0047167	-0.0138195	SPTAN1
0.875139	-1.41815	---
0.00991636	-0.0288989	ACIN1
0.0258437	0.0745621	PEA15
0.275181	-0.891437	LSM14A
0.933481	4.01867	ACLY
0.298571	-0.952602	H1-5
0.000985371	-0.00290001	EIF5B
0.427243	3.14734	TBC1D10B
0.284294	-0.913662	CLASP1
0.25899	0.845905	GPSM3
0.0129309	-0.0375792	SRSF9
0.270025	-0.874651	CANX
0.0205702	0.111354	OXSR1
0.00124193	-0.00366055	NUP160
0.306917	-0.97699	TBC1D15
0.00341916	-0.0189456	SUMO1
0.00144418	-0.00801679	ITSN2
0.0122896	-0.0676115	DENND4C
0.0108115	0.031469	RAP1GAP2
0.279292	0.902427	IFIT5
0.00752675	0.0220089	IFIT5
0.35523	-0.488759	IFIT5
0.0179695	0.0976094	LSP1
0.00764426	-0.04222	SRRM2
0.284225	-0.913827	ITSN2
0.00416819	-0.012229	MCM2
0.00242927	0.00714423	ARHGAP45
0.368861	-0.502795	ACIN1
0.290061	-0.930207	STK10
0.00204887	0.00603788	OSBP
0.00204887	0.00603788	USP24
0.00204887	0.00603788	EPS15
0.00204887	0.00603788	EPS15
0.00204887	0.00603788	PGRMC2
0.32605	1.02673	CTPS1
0.0130193	0.0377653	BCLAF1
0.00149324	-0.00439764	GRAP2
0.0128061	0.0700356	FLNA
0.0160289	0.0463386	HDGF
0.237517	-0.790551	PA2G4
0.302855	-0.965065	LCP2
0.00334067	-0.00983698	ARHGAP15
0.00527942	0.0154896	GNAI1
0.0037759	0.0110709	TLN1
0.268957	0.876234	PIEZO1
0.00170649	0.00501858	SYAP1
0.308875	0.975712	ZC3H18
0.00575648	0.0168264	CANX
0.277964	0.896655	LY6G6F
0.271141	0.880873	USP8
0.00384091	-0.0112775	RPL18A
0.252244	0.836842	NFATC2
0.286321	0.918693	NFATC2
0.281653	-0.907439	NOP58
0.00626017	0.0345448	ARFGEF1
0.309393	-0.983268	SRRM1
0.029044	0.155982	PRKAR1A
0.00766134	-0.0223922	GIT1
0.301718	0.957436	TMSB4X
0.0211814	0.0609488	SRRM1
0.269324	0.877927	SRRM1
0.268296	0.873966	SRRM1
0.0120547	-0.035064	SKIV2L
0.282683	0.909943	AGFG1
0.00930777	-0.0271824	ZZEF1
0.934953	4.07087	HDAC1
0.000974039	-0.00541756	HNRNPA1
0.427604	-0.557016	ACIN1
0.00524858	-0.0290838	LASP1
0.268592	-0.873629	ABLIM1
0.00229668	0.0127465	HSPH1
0.253733	-0.831011	OSBP
0.258515	0.848263	TRA2B
0.427243	3.16998	SNRNP70
0.00178955	0.00526882	TALDO1
0.00114489	-0.00337278	TAOK1
0.00858974	-0.0250771	DDX21
0.00882386	0.0257228	RBM14
0.00192115	0.0056475	TRA2B
0.00637613	-0.0353136	BABAM1
0.00164857	0.00484572	---
0.427243	3.17342	MCM2
0.0208541	-0.0601173	USP47
0.274434	0.889435	LAT
0.00445295	0.0246545	SEPTIN9
0.251228	-0.82525	TPR
0.00380815	0.0111672	PRKCD
0.427243	3.17594	EVL
0.285313	0.916997	TPI1
0.000463837	-0.00136758	NMT1
0.00179788	0.00999127	SRRM1
0.411908	-0.547118	GBF1
0.00289156	-0.00850279	PDCD4
0.00113554	-0.00334609	DOCK10
0.0108065	-0.031497	BIN2
0.00595342	0.0329069	GP1BB
0.275543	-0.893723	EIF5B
0.00297557	0.0165133	SPTBN1
0.000120874	0.000356233	STUB1
0.00178741	-0.0052632	CTNNA1
0.00482256	-0.0141528	EIF3C
0.00347237	0.0192592	DYNC1LI1
0.281934	0.909293	FERMT3
0.00106464	-0.00314172	SASH3
0.258543	-0.402639	COPB2
0.00711793	-0.0208548	VASP
0.0136269	0.0396849	SRRM1
0.30922	0.981623	BRAF
0.0097481	0.0284421	SRRM2
0.00312057	0.0091773	NOP56
0.00922172	-0.0269154	CTTN
0.0338035	0.0962646	HDAC1
0.269417	0.877234	CHD4
0.265636	0.867032	NCL
0.0268124	0.0769221	CAVIN2
0.350459	-0.485124	HNRNPU
0.00847529	-0.0247651	RPL12
0.0111989	0.0326061	SSH3
0.302897	-0.441778	WDR44
0.278508	0.900645	BIN2
0.427243	3.18584	MATR3
0.00825911	-0.0241337	PGRMC2
0.000739157	-0.0041188	GPSM3
0.427243	3.18734	WDR44
0.0341763	0.0970163	MGMT
0.0195666	-0.0565228	SRC
0.289105	0.929619	RPS3
0.000856228	-0.00252545	NUP35
0.278382	0.90188	SKAP2
0.307081	-0.444299	PSD4
0.00828565	0.0242742	---
0.391013	-0.523194	MSH6
0.427243	3.18944	H1-3 H1-4
0.427243	3.1895	H1-2
0.00244933	0.00720926	SPN
0.00793698	0.0232407	PCIF1
0.427243	3.19117	RAB1A
0.427243	3.19117	ARFGEF1
0.279484	-0.904294	RAVER1
0.000351448	0.00103851	PIP4P2
0.296767	-0.950661	TP53BP1
0.00256772	-0.00755686	TP53BP1
1.03234	-1.57238	EMD
0.00503968	0.0148158	AHNAK
0.275117	0.89106	EPS15L1
0.0150389	-0.0436621	MYCT1
0.00528561	-0.0155253	IWS1
0.0101793	0.0297485	PLCB3
0.0016149	-0.00476443	CALM1
0.00635174	-0.0186258	SVIL
0.350783	-0.486437	MATR3
0.00163055	0.00480007	HTT
0.466808	-0.602128	ASAP1
0.00971383	-0.0284251	SGPP1
0.00194248	0.00572217	PRKACA
0.0141482	-0.0411559	ARAP1
0.00349539	-0.0194568	PRPF38B
0.427243	3.20369	AP2A1
0.293548	-0.942836	AP2A1
0.278139	0.899942	PSD4
0.00634049	-0.0185915	SEPTIN7
0.00937186	-0.027379	ARHGAP6
0.427243	3.2066	RIPOR2
0.00881581	0.0257346	SRSF7
0.00148695	0.00438059	SNTB1
0.427243	3.20818	NACA
0.372221	-0.507642	STAT1
0.372221	-0.507642	INPP5D
0.301409	0.960842	HIRIP3
0.297999	0.952288	NBEAL2
0.427243	3.21078	GP1BA
0.00071315	-0.00210939	NOLC1
9.35226e-05	0.00027631	DOK3
0.00320669	0.00942587	HIRIP3
0.000529869	-0.00156278	HIRIP3
0.0138746	0.0761583	RIF1
0.330163	-0.4695	STAT5A
0.296748	0.948521	TBC1D9B
0.295572	0.947311	NOM1
0.276869	0.89836	NCOR1
0.00563481	0.016528	PLEC
0.232147	-0.778452	EIF4B
0.0039929	0.011765	TC2N
0.0202129	0.0585249	CERS2
0.00421989	0.0124684	VSIR
0.286177	0.920821	---
0.000149548	0.000441629	NCOR1
0.00637279	-0.0186862	MYO18A
0.288288	0.927684	RASAL3
0.287013	-0.925403	LSM14A
0.287013	-0.925403	DOCK8
0.00461548	-0.0135626	LPXN
0.00414609	0.0122023	SBF1
0.00110063	0.00614592	TLN1
0.00456375	0.0134061	GMPS
0.281743	-0.911036	MTM1
0.299571	0.95559	XRN2
0.32019	-0.456314	FKBP15
0.355109	-0.494429	CXCR4
0.00228337	-0.00673919	ZYX
0.00293116	-0.00863601	KRI1
0.00540386	0.0158959	CDS2
0.00358142	-0.0105505	SAMSN1
0.00806203	0.0236522	EIF4G1
0.00287348	-0.00848684	SPAG9
0.296602	0.948788	HLA-B MICA
0.00597577	-0.0175451	ABCF1
0.00782846	0.0229127	PALM2AKAP2
0.00782846	0.0229127	AFAP1
0.00483527	-0.014211	RALGAPA1
0.293589	0.941071	GOLGB1
0.0163672	-0.0475992	TUBA1B
0.00424498	0.0125012	KIF21B
0.0095195	0.0278467	TGFB1I1
0.00649106	-0.0190422	LARP1
0.0112631	-0.0329316	ARHGEF18
0.00723931	-0.0212296	---
0.00147364	0.00435122	RBM15B
0.0163922	0.0475629	APLP2
0.00274354	-0.00810781	GATAD2A
0.000847473	0.00250362	MPIG6B
0.972577	-1.51762	CNTROB
0.00454153	-0.0133713	STIM1
0.0144566	0.0795235	C2CD5
0.000326275	-0.000965593	TBC1D14
0.000318871	0.000942368	ADD1
0.0095137	-0.0278433	PDCD4
0.0159067	0.0461722	CLASP1
0.0036088	-0.0106241	TMPO
0.0148884	-0.0433261	LSM14A
0.00101294	-0.00299375	EIF4B
0.0108551	0.0316772	PHRF1
0.935084	4.18064	DDX41
0.0154183	0.0847523	PELP1
0.269614	0.879673	OTUD5
0.233677	-0.780518	POLD3
0.00564327	-0.0165913	DEK
0.283994	-0.919123	DPM1
0.00262042	-0.00773431	MAX
0.350804	-0.486186	IKZF1
0.427243	3.25889	TMEM94
0.0038917	0.0114696	HNRNPUL2
0.281025	-0.424697	CDYL
0.427243	3.25988	TNIK
0.00840427	0.0466363	PNISR
0.935106	4.18631	JUND
0.427243	3.26599	PML
0.00217928	-0.00644002	PABIR1
0.00191019	-0.00565262	PABIR1
0.0179741	-0.0522099	ZZEF1
0.427243	3.26855	SRRM1
0.00592984	0.0174361	SEC61B
0.00201313	-0.00594411	RAB6B
0.00421811	0.0124296	TOP2B
0.332526	-0.470306	LEO1
0.29784	0.954587	C2CD5
0.269207	0.882429	C2CD5
0.00172819	0.0051286	LRIF1
0.00157971	-0.00467663	GNB2
0.00329287	-0.00973049	CLIC1
0.00522984	0.0154125	NME1
0.241166	0.806367	RCC1
0.00495566	-0.0146281	TNKS1BP1
0.00384179	-0.0113279	CDYL
0.0061564	-0.018133	PABIR2
0.0129224	-0.0377874	DNMT3A
0.00690267	0.0202807	RANBP2
0.00013884	-0.000411344	GIGYF2
0.396918	-0.534011	FERMT3
0.245363	-0.8175	IGF2R
0.274737	-0.895673	HUWE1
0.427243	3.29568	TOP2A
0.00468967	0.01383	ADD1
0.00109693	0.00324427	TNS1
0.00379194	0.0111886	DNAJC1
0.427243	3.30963	PITPNM1
0.935035	4.24449	IKZF1
0.205393	-0.716928	EZH2
0.310484	-0.456002	TBC1D10B
0.00367941	0.0108923	TBC1D10B
0.00632253	-0.0186197	NRF1
0.00377339	0.011154	EIF2A
0.000137029	-0.00040637	BRD9
0.000843073	0.00250071	BACH2
0.00146323	-0.00433272	WRNIP1
0.00388051	0.0114679	NELFA
0.0123764	-0.036228	SH3BP1
0.290346	-0.432766	ESYT2
0.341007	-0.4798	TJP2
0.271621	0.889564	SYTL4
0.285075	-0.431178	GBF1
0.00275201	0.00814541	CAPN2
0.0160311	0.0469462	CAPN2
0.00017757	-0.000527329	CAPN2
0.0109892	0.032207	CAPN2
0.00503176	0.0148431	EIF4ENIF1
0.00537732	0.0158666	IRAG2
0.00562979	0.0166048	FLNA
0.0194117	-0.0565429	ARHGEF18
0.00672037	-0.0198253	SURF6
0.273024	-0.410526	ALDOC
0.00298891	-0.00886044	PIKFYVE
0.00241846	0.00718612	MAP4K1
0.262973	0.40529	TPD52
0.314915	0.456437	MYCT1
0.243051	0.379515	ATP8A1
0.427243	2.62691	SMARCA5
0.263303	0.410944	SRRM2
0.0886185	-0.244328	CCNL2
0.20672	0.339873	DIDO1
0.835832	1.43122	SRRM2
0.896911	3.80471	LRWD1
0.253815	0.814433	SLC2A3
0.0688187	-0.0548897	SUN2
0.0519511	-0.148049	NFATC2
0.402997	-1.20217	---
0.850574	1.37604	ITPKB
0.836842	1.38639	STMN1
0.0036809	0.0110061	MCMBP
0.235221	0.771843	LRBA
0.0558431	-0.287771	MYCBP2
0.291421	0.428952	TFE3
0.331726	0.469621	SP100
0.427243	2.7283	NUMA1
0.0264133	-0.0761687	TRAF1
0.644256	-0.170656	SLU7
0.444738	0.585032	CAAP1
0.229973	0.768739	ADAM17
0.427243	2.74183	MYLK
0.273808	0.406192	ROCK2
0.432342	0.577613	STXBP5
0.287064	0.435418	TTC7B
0.046539	-0.241225	CTTN
0.052955	-0.273882	ARHGEF18
0.052955	-0.273882	TRIP12
0.052955	-0.273882	GNG2
0.052955	-0.273882	BIN2
0.052955	-0.273882	MYH9
0.427243	2.74707	TNS1
0.0672898	-0.184361	PPP1R18
0.293917	0.931201	HSP90AA1
0.294956	0.430705	ARHGAP6
0.288672	0.436838	PRKAR2B
0.0328104	-0.171231	CALD1
0.0741328	-0.203898	HSPB1
0.0561155	-0.156751	VIM
0.363525	-1.10657	ZYX
0.245664	0.796483	ADCY6
0.129365	0.073082	MCMBP
4.05095	4.3634	TASOR
4.05095	4.3634	CASC3
0.258163	0.831062	PI4KA
0.921286	3.79351	PITPNM1
0.563592	-0.694197	SLC9A1
0.28617	0.421471	NOB1
0.240346	0.0982591	SEC61A1
0.0500135	-0.259713	NUMB
0.427243	2.77788	SLTM
0.427243	2.77808	PPP1R14A
0.427243	2.77876	AAK1
0.316175	1.00125	PRPF4B
0.427243	2.78023	FGA
[truncated: 2,400 more rows]

## Sheet: Extended Data Fig 3
Source Data for Fig 3A & B
Extended Data Fig 3A
(top right)				Top 20 Pathways																												Subcellular Localization
Gene Symbol	Log2FC EV/shFUK vs FUKoe	MS/MS Count		Ingenuity Canonical Pathways	-log(p-value)	Ratio	z-score	Molecules																								Symbol	Entrez Gene Name	Gene Symbol - human (HUGO / HGNC / Entrez Gene)	Expr Log Ratio	Location	Type(s)	Biomarker Application(s)	Drug(s)	Entrez Gene ID for Human	Entrez Gene ID for Mouse	Entrez Gene ID for Rat
PLOD3	-24.4198	10		EIF2 Signaling	29.7	0.147	-2.887	ACTC1,EIF2S3,EIF3A,EIF3B,EIF3D,EIF3F,EIF4A1,HNRNPA1,HSPA5,PABPC1,RPL10A,RPL12,RPL13,RPL14,RPL18,RPL19,RPL24,RPL27A,RPL37A,RPL4,RPL7,RPS11,RPS12,RPS19,RPS21,RPS27A,RPS28,RPS3,RPS4X,RPS5,RPS7,RPS8,RPSA																								HLA-DRB1	major histocompatibility complex, class II, DR beta 1	HLA-DRB1	-1.437	Plasma Membrane	transmembrane receptor		apolizumab	3123
RAB6B	-21.0172	16		Regulation of eIF4 and p70S6K Signaling	15.5	0.121	NaN	EIF2S3,EIF3A,EIF3B,EIF3D,EIF3F,EIF4A1,PABPC1,RPS11,RPS12,RPS19,RPS21,RPS27A,RPS28,RPS3,RPS4X,RPS5,RPS7,RPS8,RPSA																								CLTC	clathrin heavy chain	CLTC	-0.314	Plasma Membrane	other			1213	67300	54241
SOD2	-5.46017	10		mTOR Signaling	13.2	0.0905	NaN	EIF3A,EIF3B,EIF3D,EIF3F,EIF4A1,FKBP1A,RHOA,RPS11,RPS12,RPS19,RPS21,RPS27A,RPS28,RPS3,RPS4X,RPS5,RPS7,RPS8,RPSA																								CSPG4	chondroitin sulfate proteoglycan 4	CSPG4	-1.906	Plasma Membrane	other	unspecified application		1464	121021	81651
EIF6	-4.61993	62		Unfolded protein response	13.1	0.214	NaN	CALR,CANX,HSP90B1,HSPA4,HSPA5,HSPA6,HSPA8,HSPA9,HSPH1,P4HB,PDIA6,VCP																								STRAP	serine/threonine kinase receptor associated protein	STRAP	-2.095	Plasma Membrane	other			11171	20901	297699
PSMA1	-4.33114	18		Protein Ubiquitination Pathway	9.28	0.0623	NaN	HLA-A,HSP90AA1,HSP90AB1,HSP90B1,HSPA4,HSPA5,HSPA6,HSPA8,HSPA9,HSPD1,HSPH1,PSMA1,PSMC3,PSMD1,PSMD13,RPS27A,UBA1																								ANXA5	annexin A5	ANXA5	-0.739	Plasma Membrane	transporter	diagnosis,efficacy		308	11747	25673
EIF2S3	-4.0908	30		Aldosterone Signaling in Epithelial Cells	7.65	0.0759	NaN	AHCY,HSP90AA1,HSP90AB1,HSP90B1,HSPA4,HSPA5,HSPA6,HSPA8,HSPA9,HSPD1,HSPH1,PDIA3																								ATP1A1	ATPase Na+/K+ transporting subunit alpha 1	ATP1A1	-1.59	Plasma Membrane	transporter		acetyldigitoxin derivative,bretylium,ciclopirox olamine,digitoxin,digoxin,ethacrynic acid,ouabain,perphenazine,reserpine/trichloromethiazide,trichloromethiazide	476	11928	24211
AKAP12	-4.08814	10		Glycolysis I	7	0.231	-2.449	ALDOA,ENO1,GAPDH,PFKP,PGAM1,TPI1																								SLC3A2	solute carrier family 3 member 2	SLC3A2	-0.224	Plasma Membrane	transporter			6520	17254	50567
ACSL3	-3.46619	12		Gluconeogenesis I	7	0.231	-2.449	ALDOA,ENO1,GAPDH,MDH1,MDH2,PGAM1																								SPTBN1	spectrin beta, non-erythrocytic 1	SPTBN1	-1.982	Plasma Membrane	other			6711	20742	305614
PGAM1	-3.45802	11		Phagosome Maturation	5.95	0.0667	NaN	CALR,CANX,DYNLL1,HLA-A,HLA-DRB1,PRDX1,PRDX5,PRDX6,TUBA1C,TUBB																								HLA-A	major histocompatibility complex, class I, A	HLA-A	-0.212	Plasma Membrane	other	efficacy,response to therapy		3105	15013|15006|110557|667977|69717|14972|15015|15018|14964|14963|15007	24973|368153|414779|414783|414819|414793|309607|309603|414792|100364500|414790|24974
COPA	-3.35275	12		NRF2-mediated Oxidative Stress Response	5.88	0.0579	-2.828	ACTC1,ACTG1,CBR1,ERP29,PPIB,PRDX1,SOD2,STIP1,TXN,TXNRD1,VCP																								AIMP2	aminoacyl tRNA synthetase complex interacting multifunctional protein 2	AIMP2	-0.981	Plasma Membrane	other			7965	231872	288480
EIF3F	-3.27478	15		BAG2 Signaling Pathway	5.63	0.14	-2.449	HSP90AA1,HSPA4,HSPA5,HSPA6,HSPA8,HSPA9																								TFRC	transferrin receptor	TFRC	-1.688	Plasma Membrane	transporter	diagnosis,efficacy	CALAA-01	7037	22042	64678
CANX	-3.24862	20		Remodeling of Epithelial Adherens Junctions	5.53	0.101	NaN	ACTC1,ACTG1,ACTN1,ACTN4,MAPRE1,TUBA1C,TUBB																								HNRNPL	heterogeneous nuclear ribonucleoprotein L	HNRNPL	-0.218	Nucleus	other			3191	15388	80846
SERPINB2	-3.02669	21		Glutaryl-CoA Degradation	5.22	0.286	-2	ACAT1,HADHA,HSD17B10,PARK7																								MYOF	myoferlin	MYOF	-0.845	Nucleus	other			26509	226101	309499
PARP1	-2.95852	11		Sirtuin Signaling Pathway	4.82	0.0411	-2.53	ACLY,ATP5F1B,GLUD1,HIST1H1C,NAMPT,PARP1,PGAM1,SOD2,TRIM28,TUBA1C,VDAC2,XRCC6																								HMGB1	high mobility group box 1	HMGB1	-1.558	Nucleus	transcription regulator	diagnosis		3146
MDH1	-2.95819	42		Antigen Presentation Pathway	4.59	0.128	NaN	CALR,CANX,HLA-A,HLA-DRB1,PDIA3																								NUP155	nucleoporin 155	NUP155	-1.156	Nucleus	transporter			9631	170762	117021
PPIB	-2.71502	17		Tryptophan Degradation III (Eukaryotic)	4.38	0.182	-2	ACAT1,HADHA,HSD17B10,PARK7																								PCBP1	poly(rC) binding protein 1	PCBP1	-1.038	Nucleus	translation regulator			5093	23983	500242
S100A6	-2.53292	11		TCA Cycle II (Eukaryotic)	4.22	0.167	-2	ACO2,DLST,MDH1,MDH2																								TARS	threonyl-tRNA synthetase	TARS	-1.004	Nucleus	enzyme			6897	110960	294810
RBMXL1	-2.49519	20		eNOS Signaling	3.99	0.0503	2.236	HSP90AA1,HSP90AB1,HSP90B1,HSPA4,HSPA5,HSPA6,HSPA8,HSPA9																								HNRNPA1	heterogeneous nuclear ribonucleoprotein A1	HNRNPA1	-0.314	Nucleus	enzyme			3178		29578
RRBP1	-2.30219	13		Purine Nucleotides De Novo Biosynthesis II	3.94	0.273	NaN	ADSS,ATIC,IMPDH2																								PCBP2	poly(rC) binding protein 2	PCBP2	-0.258	Nucleus	other			5094	18521	363005
ALDOA	-2.2989	203		Germ Cell-Sertoli Cell Junction Signaling	3.75	0.0465	NaN	ACTC1,ACTG1,ACTN1,ACTN4,GSN,RHOA,TUBA1C,TUBB																								MTPN	myotrophin	MTPN	-1.215	Nucleus	transcription regulator			136319	14489	79215
RPS12	-2.2881	31																														RBMXL1	RBMX like 1	RBMXL1	-2.495	Nucleus	other			494115		680944
PSMD1	-2.25856	10																														NASP	nuclear autoantigenic sperm protein	NASP	-0.559	Nucleus	other			4678	50927	298441
DLST	-2.21794	13																														PARP1	poly(ADP-ribose) polymerase 1	PARP1	-2.959	Nucleus	enzyme	diagnosis,efficacy,prognosis	[18F]fluorthanatrace,ABT-767,CEP-9722,E7449,fluzoparib,INO-1001,niraparib,olaparib,poly ADP ribose polymerase 1 inhibitor,rucaparib,SC10914,simmiparib,talazoparib,veliparib	142	11545	25591
DDX17	-2.21721	14																														RPL10A	ribosomal protein L10a	RPL10A	-0.131	Nucleus	other			4736	19896	81729
ADSS	-2.19415	19		immune-related cluster																												LMNA	lamin A/C	LMNA	-0.699	Nucleus	other			4000	16905	60374
EIF3D	-2.18888	10																														SH3BGRL3	SH3 domain binding glutamate rich protein like 3	SH3BGRL3	-0.67	Nucleus	other			83442	73723	298544
PYGB	-2.16538	66																														PARK7	Parkinsonism associated deglycase	PARK7	-0.064	Nucleus	enzyme	diagnosis		11315	57320	117287
RPS21	-2.15994	27		Symbol	Entrez Gene Name	Gene Symbol - human (HUGO / HGNC / Entrez Gene)	Expr Log Ratio	Expected	Location	Type(s)	Biomarker Application(s)	Drug(s)	Entrez Gene ID for Human	Entrez Gene ID for Mouse	Entrez Gene ID for Rat																	FUS	FUS RNA binding protein	FUS	-0.273	Nucleus	transcription regulator			2521
HSPH1	-2.1395	25		CANX	calnexin	CANX	-3.249		Cytoplasm	other	efficacy		821	12330	29144																	RPL7	ribosomal protein L7	RPL7	-1.104	Nucleus	transcription regulator			6129	19989	297755
STRAP	-2.09501	13		HLA-DRB1	major histocompatibility complex, class II, DR beta 1	HLA-DRB1	-1.437		Plasma Membrane	transmembrane receptor		apolizumab	3123																			NCL	nucleolin	NCL	-0.48	Nucleus	other		AGRO 100	4691	17975	25135
TOR1AIP1	-2.06644	16		PDIA3	protein disulfide isomerase family A member 3	PDIA3	-1.136		Cytoplasm	peptidase	diagnosis		2923	14827	29468																	HNRNPM	heterogeneous nuclear ribonucleoprotein M	HNRNPM	-0.67	Nucleus	other			4670	76936	116655
EIF3B	-2.04322	10		CALR	calreticulin	CALR	-0.962		Cytoplasm	transcription regulator	efficacy,unspecified application		811	12317	64202																	RPL12	ribosomal protein L12	RPL12	-0.535	Nucleus	other			6136	269261	102555453|499782
MIF	-2.04092	39		HLA-A	major histocompatibility complex, class I, A	HLA-A	-0.212		Plasma Membrane	other	efficacy,response to therapy		3105	15013|15006|110557|667977|69717|14972|15015|15018|14964|14963|15007	24973|368153|414779|414783|414819|414793|309607|309603|414792|100364500|414790|24974																	XRCC6	X-ray repair cross complementing 6	XRCC6	-0.19	Nucleus	enzyme	unspecified application		2547	14375	25019
CAPZA1	-2.01524	18																														TOR1AIP1	torsin 1A interacting protein 1	TOR1AIP1	-2.066	Nucleus	other			26092	208263	246314
SPTBN1	-1.98243	10																														DDX17	DEAD-box helicase 17	DDX17	-2.217	Nucleus	enzyme	unspecified application		10521	67040
NAMPT	-1.94794	43																														TRIM28	tripartite motif containing 28	TRIM28	-0.447	Nucleus	transcription regulator			10155	21849	116698
CSPG4	-1.90555	35																														ILF2	interleukin enhancer binding factor 2	ILF2	-0.487	Nucleus	transcription regulator			3608	67781
LRRC59	-1.80732	29																														G3BP1	G3BP stress granule assembly factor 1	G3BP1	-0.804	Nucleus	enzyme			10146	27041	171092
S100A10	-1.74271	11																														HIST1H2AJ	histone cluster 1 H2A family member j	HIST1H2AJ	-1.109	Nucleus	other			8331	319173
HIST1H1C	-1.74067	38																														HNRNPU	heterogeneous nuclear ribonucleoprotein U	HNRNPU	-0.497	Nucleus	transporter	unspecified application		3192	51810	117280
RARS	-1.70751	13																														DDX19A	DEAD-box helicase 19A	DDX19A	-0.833	Nucleus	enzyme			55308	13680	292022
RPL13	-1.69342	21																														HDLBP	high density lipoprotein binding protein	HDLBP	-0.069	Nucleus	transporter			3069	110611	64474
FKBP1A	-1.69318	11																														HIST1H1C	histone cluster 1 H1 family member c	HIST1H1C	-1.741	Nucleus	other			3006	50708
TFRC	-1.68846	13																														RAN	RAN, member RAS oncogene family	RAN	-0.547	Nucleus	enzyme			5901	19384	84509
RPS19	-1.63919	20																														NPM1	nucleophosmin 1	NPM1	-0.499	Nucleus	transcription regulator	disease progression,unspecified application		4869	18148	25498
DPYSL2	-1.63477	30																														HNRNPA2B1	heterogeneous nuclear ribonucleoprotein A2/B1	HNRNPA2B1	-0.039	Nucleus	other			3181	53379	362361
RPS27A	-1.60722	26																														PHB	prohibitin	PHB	-0.022	Nucleus	transcription regulator	diagnosis	prohibitin-targeting peptide 1	5245	18673	25344
HK2	-1.59183	11																														HNRNPC	heterogeneous nuclear ribonucleoprotein C (C1/C2)	HNRNPC	-0.267	Nucleus	other			3183	15381	290046
ATP1A1	-1.59037	91																														HSPA6	heat shock protein family A (Hsp70) member 6	HSPA6	-0.793	Nucleus	enzyme			3310
TXN	-1.57639	27																														SYNCRIP	synaptotagmin binding cytoplasmic RNA interacting protein	SYNCRIP	-1.417	Nucleus	other		supinoxin	10492	56403
HMGB1	-1.55768	19																														PUF60	poly(U) binding splicing factor 60	PUF60	-0.617	Nucleus	other			22827	67959	84401
IMMT	-1.55534	12																														H2AFV	H2A histone family member V	H2AFV	-0.074	Nucleus	other			94239	77605	685909
GSN	-1.54474	40																														PSMC3	proteasome 26S subunit, ATPase 3	PSMC3	-1.143	Nucleus	enzyme			5702	19182	29677
CDC37	-1.52578	11																														RPL13	ribosomal protein L13	RPL13	-1.693	Nucleus	other			6137	270106|100040416	81765
GLUD1	-1.50669	22																														RUVBL2	RuvB like AAA ATPase 2	RUVBL2	-0.984	Nucleus	transcription regulator			10856	20174	292907
TALDO1	-1.48771	14																														GSN	gelsolin	GSN	-1.545	Extracellular Space	other	disease progression,efficacy		2934	227753	296654
PTGES3	-1.45839	18																														SERPINH1	serpin family H member 1	SERPINH1	-1.281	Extracellular Space	other			871	12406	29345
HM13	-1.44325	10																														AIMP1	aminoacyl tRNA synthetase complex interacting multifunctional protein 1	AIMP1	-1.013	Extracellular Space	cytokine	diagnosis		9255	13722	114632
HLA-DRB1	-1.43728	24																														NAMPT	nicotinamide phosphoribosyltransferase	NAMPT	-1.948	Extracellular Space	cytokine	diagnosis,prognosis	daporinad,KPT-9274	10135	59027	297508
YWHAB	-1.42284	24																														SERPINB2	serpin family B member 2	SERPINB2	-3.027	Extracellular Space	other			5055	18788	60325
SYNCRIP	-1.41654	13																														MIF	macrophage migration inhibitory factor	MIF	-2.041	Extracellular Space	cytokine	diagnosis,prognosis,response to therapy	imalumab	4282	17319	81683
CCT3	-1.38994	43																														ALDOA	aldolase, fructose-bisphosphate A	ALDOA	-2.299	Cytoplasm	enzyme	unspecified application		226	11674	24189
RNH1	-1.36565	41																														RPS5	ribosomal protein S5	RPS5	-0.309	Cytoplasm	other			6193	20103	25538
ACO2	-1.35945	20																														PSMA1	proteasome subunit alpha 1	PSMA1	-4.331	Cytoplasm	peptidase			5682	26440	29668
SERPINH1	-1.28147	147																														RPL14	ribosomal protein L14	RPL14	-0.308	Cytoplasm	other			9045	67115	65043
LASP1	-1.27588	12																														LRRC59	leucine rich repeat containing 59	LRRC59	-1.807	Cytoplasm	other			55379	98238	287633
PDIA6	-1.26082	60																														HSP90B1	heat shock protein 90 beta family member 1	HSP90B1	-0.273	Cytoplasm	other		alvespimycin,cisplatin,retaspimycin	7184	22027	362862
SCAMP3	-1.2545	13																														PABPC1	poly(A) binding protein cytoplasmic 1	PABPC1	-0.442	Cytoplasm	translation regulator			26986	18458	171350
HSPA9	-1.23191	124																														ACTN1	actinin alpha 1	ACTN1	-0.215	Cytoplasm	transcription regulator			87	109711	81634
MTPN	-1.21468	13																														DPYSL2	dihydropyrimidinase like 2	DPYSL2	-1.635	Cytoplasm	enzyme			1808	12934	25416
SCRN1	-1.20895	30																														CALR	calreticulin	CALR	-0.962	Cytoplasm	transcription regulator	efficacy,unspecified application		811	12317	64202
HSPA5	-1.20515	254																														SOD2	superoxide dismutase 2	SOD2	-5.46	Cytoplasm	enzyme	diagnosis,unspecified application		6648	20656	24787
STIP1	-1.19	28																														PTGES3	prostaglandin E synthase 3	PTGES3	-1.458	Cytoplasm	enzyme			10728	56351|100043508	362809
TUFM	-1.18625	40																														ATOX1	antioxidant 1 copper chaperone	ATOX1	-0.12	Cytoplasm	transporter			475	11927	84355
P4HB	-1.1678	114																														DYNLL1	dynein light chain LC8-type 1	DYNLL1	-0.317	Cytoplasm	other			8655	56455	58945
NUP155	-1.15636	10																														UBA1	ubiquitin like modifier activating enzyme 1	UBA1	-0.487	Cytoplasm	enzyme		MLN7243	7317	22201	314432
RPS3	-1.15585	131																														SHMT2	serine hydroxymethyltransferase 2	SHMT2	-0.563	Cytoplasm	enzyme			6472	108037	299857
ATIC	-1.14564	39																														FKBP1A	FKBP prolyl isomerase 1A	FKBP1A	-1.693	Cytoplasm	enzyme	unspecified application	ABI-009,cyclophosphamide/sirolimus,cyclosporine A/sirolimus/tacrolimus,cyclosporine A/tacrolimus,everolimus,everolimus/exemestane,everolimus/fulvestrant,everolimus/gefitinib,everolimus/lenvatinib,everolimus/letrozole,everolimus/paclitaxel,everolimus/panobinostat,everolimus/pasireotide,everolimus/ribociclib,everolimus/sorafenib,everolimus/tamoxifen,everolimus/vandetanib,imatinib/sirolimus,lenalido…	2280	14225	25639
PSMC3	-1.14324	19																														EIF3B	eukaryotic translation initiation factor 3 subunit B	EIF3B	-2.043	Cytoplasm	translation regulator			8662	27979	288516
PDIA3	-1.13553	90																														IMMT	inner membrane mitochondrial protein	IMMT	-1.555	Cytoplasm	other			10989	76614	312444
AHCY	-1.12251	16																														PYGB	glycogen phosphorylase B	PYGB	-2.165	Cytoplasm	enzyme			5834	110078	25739
HIST1H2AJ	-1.10882	115																														TPI1	triosephosphate isomerase 1	TPI1	-0.403	Cytoplasm	enzyme	diagnosis,unspecified application		7167	21991	100911515
RPL7	-1.10405	21																														HSPA8	heat shock protein family A (Hsp70) member 8	HSPA8	-0.774	Cytoplasm	enzyme	diagnosis		3312	15481	24468
ERP29	-1.05148	15																														RARS	arginyl-tRNA synthetase	RARS	-1.708	Cytoplasm	enzyme			5917	104458	287191
RPS11	-1.04231	14																														EIF4A1	eukaryotic translation initiation factor 4A1	EIF4A1	-0.094	Cytoplasm	translation regulator			1973	13681	287436
PCBP1	-1.038	64																														ENO1	enolase 1	ENO1	-0.256	Cytoplasm	enzyme	diagnosis		2023	13806|433182	24333
RPN1	-1.02185	35																														HK2	hexokinase 2	HK2	-1.592	Cytoplasm	kinase			3099	15277	25059
AIMP1	-1.01293	21																														AHCY	adenosylhomocysteinase	AHCY	-1.123	Cytoplasm	enzyme	unspecified application	3-deazaaristeromycin,3-deazaneplanocin,6'-C-methylneplanocin A,9-(2',3'-dihydroxycyclopent-4'-enyl)adenine,cyanovirin-N,neplanocin A	191	269378	29443
TGM2	-1.01019	12																														TXN	thioredoxin	TXN	-1.576	Cytoplasm	enzyme	efficacy,unspecified application	PX-12	7295	22166	116484
TARS	-1.00433	14																														ERP29	endoplasmic reticulum protein 29	ERP29	-1.051	Cytoplasm	transporter			10961	67397	117030
COPB1	-0.996574	12																														DLST	dihydrolipoamide S-succinyltransferase	DLST	-2.218	Cytoplasm	enzyme			1743	78920	299201
ITPA	-0.993048	11																														RAB6B	RAB6B, member RAS oncogene family	RAB6B	-21.017	Cytoplasm	enzyme			51560	270192	363123
RUVBL2	-0.984213	19																														SEC22B	SEC22 homolog B, vesicle trafficking protein (gene/pseudogene)	SEC22B	-0.832	Cytoplasm	other			9554	20333	310710
EEF1B2	-0.981835	30																														HSPA9	heat shock protein family A (Hsp70) member 9	HSPA9	-1.232	Cytoplasm	other			3313	15526	291671
AIMP2	-0.980956	21																														RPL18	ribosomal protein L18	RPL18	-0.822	Cytoplasm	other			6141	19899	81766
CALR	-0.961904	26																														ACSL3	acyl-CoA synthetase long chain family member 3	ACSL3	-3.466	Cytoplasm	enzyme			2181	74205	114024
ACTC1	-0.956219	54																														RPS28	ribosomal protein S28	RPS28	-0.347	Cytoplasm	other			6234	54127	691531
CNN3	-0.927381	14																														HSP90AB1	heat shock protein 90 alpha family class B member 1	HSP90AB1	-0.057	Cytoplasm	enzyme		alvespimycin,cisplatin,retaspimycin,TAS-116	3326	15516	301252
PSMD13	-0.912466	10																														ALDH1A3	aldehyde dehydrogenase 1 family member A3	ALDH1A3	-0.253	Cytoplasm	enzyme			220	56847	266603
TCP1	-0.887732	32																														ACTG1	actin gamma 1	ACTG1	-0.805	Cytoplasm	other	unspecified application		71	11465	287876
EEF1G	-0.870747	44																														CNN3	calponin 3	CNN3	-0.927	Cytoplasm	other
RPL19	-0.860804	33																														ACTN4	actinin alpha 4	ACTN4	-0.416	Cytoplasm	transcription regulator
RPS4X	-0.860434	50																														ATP5F1B	ATP synthase F1 subunit beta	ATP5B	-0.087	Cytoplasm	transporter
MAPRE1	-0.847546	26																														RPL27A	ribosomal protein L27a	RPL27A	-0.605	Cytoplasm	other
TPT1	-0.846984	40																														EIF3A	eukaryotic translation initiation factor 3 subunit A	EIF3A	-0.062	Cytoplasm	other
MYOF	-0.845064	49																														RPS7	ribosomal protein S7	RPS7	-0.22	Cytoplasm	other
DDX19A	-0.83314	12																														TCP1	t-complex 1	TCP1	-0.888	Cytoplasm	other
SEC22B	-0.831934	16																														PDIA4	protein disulfide isomerase family A member 4	PDIA4	-0.741	Cytoplasm	enzyme
RPL18	-0.821927	45																														PDIA3	protein disulfide isomerase family A member 3	PDIA3	-1.136	Cytoplasm	peptidase	diagnosis
GRHPR	-0.805252	15																														VCP	valosin containing protein	VCP	-0.163	Cytoplasm	enzyme		CB-5083
ACTG1	-0.80492	485																														CDC37	cell division cycle 37	CDC37	-1.526	Cytoplasm	other
G3BP1	-0.804175	13																														STIP1	stress induced phosphoprotein 1	STIP1	-1.19	Cytoplasm	other		lavendustin C
HSPA6	-0.792634	41																														SCAMP3	secretory carrier membrane protein 3	SCAMP3	-1.255	Cytoplasm	transporter
HSP90AA1	-0.779966	204																														ADH5	alcohol dehydrogenase 5 (class III), chi polypeptide	ADH5	-0.63	Cytoplasm	enzyme
HSPA8	-0.774246	442																														HSP90AA1	heat shock protein 90 alpha family class A member 1	HSP90AA1	-0.78	Cytoplasm	enzyme	safety,unspecified application	alvespimycin,cisplatin,luminespib,retaspimycin,TAS-116
ETFB	-0.74757	11																														TUBB	tubulin beta class I	TUBB	-0.162	Cytoplasm	other	efficacy	ixabepilone
PDIA4	-0.740561	97																														PLOD3	procollagen-lysine,2-oxoglutarate 5-dioxygenase 3	PLOD3	-24.42	Cytoplasm	enzyme
ANXA5	-0.738607	45																														PPIB	peptidylprolyl isomerase B	PPIB	-2.715	Cytoplasm	enzyme
PEBP1	-0.734698	12																														RPSA	ribosomal protein SA	RPSA	-0.198	Cytoplasm	translation regulator
LMNA	-0.698833	349																														RPN1	ribophorin I	RPN1	-1.022	Cytoplasm	enzyme
RPL24	-0.689049	11																														ACLY	ATP citrate lyase	ACLY	-0.528	Cytoplasm	enzyme	unspecified application
SH3BGRL3	-0.670371	12																														GAPDH	glyceraldehyde-3-phosphate dehydrogenase	GAPDH	-0.259	Cytoplasm	enzyme	diagnosis,unspecified application
HNRNPM	-0.670268	17																														PEBP1	phosphatidylethanolamine binding protein 1	PEBP1	-0.735	Cytoplasm	other	unspecified application
S100A4	-0.633727	18																														DBNL	drebrin like	DBNL	-0.402	Cytoplasm	other	diagnosis
ADH5	-0.629801	15																														PDIA6	protein disulfide isomerase family A member 6	PDIA6	-1.261	Cytoplasm	enzyme
PUF60	-0.616919	12																														HADHA	hydroxyacyl-CoA dehydrogenase trifunctional multienzyme complex subunit alpha	HADHA	-0.482	Cytoplasm	enzyme	unspecified application
RPL27A	-0.604637	60																														RPS19	ribosomal protein S19	RPS19	-1.639	Cytoplasm	other
PLIN3	-0.597232	19																														TPT1	tumor protein, translationally-controlled 1	TPT1	-0.847	Cytoplasm	other
PHGDH	-0.570392	16																														RPS11	ribosomal protein S11	RPS11	-1.042	Cytoplasm	other
SHMT2	-0.562721	39																														S100A10	S100 calcium binding protein A10	S100A10	-1.743	Cytoplasm	other
NASP	-0.558835	10																														MDH2	malate dehydrogenase 2	MDH2	-0.265	Cytoplasm	enzyme
RAN	-0.547165	35																														MDH1	malate dehydrogenase 1	MDH1	-2.958	Cytoplasm	enzyme
RPL12	-0.534818	41																														RPL19	ribosomal protein L19	RPL19	-0.861	Cytoplasm	other
ACLY	-0.528412	12																														ACO2	aconitase 2	ACO2	-1.359	Cytoplasm	enzyme
PRDX1	-0.526472	81																														CCT3	chaperonin containing TCP1 subunit 3	CCT3	-1.39	Cytoplasm	other
NPM1	-0.498737	22																														ADSS	adenylosuccinate synthase	ADSS	-2.194	Cytoplasm	enzyme		adenylosuccinate synthetase inhibitor,alanosine
HNRNPU	-0.496816	55																														RPS12	ribosomal protein S12	RPS12	-2.288	Cytoplasm	other		neomycin
IMPDH2	-0.494179	59																														CAPZA1	capping actin protein of muscle Z-line subunit alpha 1	CAPZA1	-2.015	Cytoplasm	other
HSD17B10	-0.491727	37																														GRHPR	glyoxylate and hydroxypyruvate reductase	GRHPR	-0.805	Cytoplasm	enzyme
ILF2	-0.486824	25																														COPB1	coatomer protein complex subunit beta 1	COPB1	-0.997	Cytoplasm	transporter
UBA1	-0.48676	80																														RPS27A	ribosomal protein S27a	RPS27A	-1.607	Cytoplasm	other
HADHA	-0.48169	17																														YWHAZ	tyrosine 3-monooxygenase/tryptophan 5-monooxygenase activation protein zeta	YWHAZ	-0.203	Cytoplasm	enzyme	diagnosis
NCL	-0.480022	53																														S100A4	S100 calcium binding protein A4	S100A4	-0.634	Cytoplasm	other	disease progression
PRDX5	-0.465637	20																														VIM	vimentin	VIM	-0.353	Cytoplasm	other	diagnosis,efficacy,prognosis,unspecified application
PFKP	-0.447376	15																														AKAP12	A-kinase anchoring protein 12	AKAP12	-4.088	Cytoplasm	transporter	unspecified application
TRIM28	-0.447229	30																														RPL4	ribosomal protein L4	RPL4	-0.26	Cytoplasm	enzyme
PABPC1	-0.441693	42																														RPS21	ribosomal protein S21	RPS21	-2.16	Cytoplasm	other
ACTN4	-0.415601	247																														HM13	histocompatibility minor 13	HM13	-1.443	Cytoplasm	peptidase
PRDX6	-0.414086	23																														TXNRD1	thioredoxin reductase 1	TXNRD1	-0.312	Cytoplasm	enzyme		arsenic trioxide,arsenic trioxide/cytarabine/methotrexate,arsenic trioxide/daunorubicin/tretinoin,arsenic trioxide/gemtuzumab ozogamicin/tretinoin,arsenic trioxide/idarubicin/tretinoin,arsenic trioxide/tretinoin,ethaselen
TPI1	-0.402531	94																														S100A6	S100 calcium binding protein A6	S100A6	-2.533	Cytoplasm	transporter	diagnosis,unspecified application
DBNL	-0.401614	31																														HSPA4	heat shock protein family A (Hsp70) member 4	HSPA4	-0.336	Cytoplasm	other	efficacy
RPS8	-0.364409	59																														EIF2S3	eukaryotic translation initiation factor 2 subunit gamma	EIF2S3	-4.091	Cytoplasm	translation regulator
VIM	-0.35307	1651																														RPL24	ribosomal protein L24	RPL24	-0.689	Cytoplasm	other
RPS28	-0.347019	39																														PLIN3	perilipin 3	PLIN3	-0.597	Cytoplasm	other
VDAC2	-0.337196	50																														ACAT1	acetyl-CoA acetyltransferase 1	ACAT1	-0.253	Cytoplasm	enzyme	unspecified application
HSPA4	-0.335601	64																														PSMD13	proteasome 26S subunit, non-ATPase 13	PSMD13	-0.912	Cytoplasm	peptidase
ETF1	-0.335412	10																														RPS4X	ribosomal protein S4 X-linked	RPS4X	-0.86	Cytoplasm	other	diagnosis
DYNLL1	-0.316979	10																														PFKP	phosphofructokinase, platelet	PFKP	-0.447	Cytoplasm	kinase
CLTC	-0.314491	103																														PGAM1	phosphoglycerate mutase 1	PGAM1	-3.458	Cytoplasm	phosphatase
HNRNPA1	-0.314246	54																														TUFM	Tu translation elongation factor, mitochondrial	TUFM	-1.186	Cytoplasm	translation regulator
TXNRD1	-0.312299	17																														RPL37A	ribosomal protein L37a	RPL37A	-0.054	Cytoplasm	other
RPS5	-0.309412	23																														TUBA1C	tubulin alpha 1c	TUBA1C	-0.287	Cytoplasm	other		bevacizumab/docetaxel,bevacizumab/paclitaxel,bevacizumab/paclitaxel/pemetrexed,bevacizumab/paclitaxel/topotecan,capecitabine/docetaxel,capecitabine/docetaxel/gemcitabine,capecitabine/docetaxel/oxaliplatin/trastuzumab,cevipabulin,colchicine,colchicine/probenecid,cyclophosphamide/daunorubicin/imatinib/prednisolone/vincristine,cyclophosphamide/daunorubicin/imatinib/prednisone/vincristine,cyclophosph…
RPL14	-0.307863	17																														PRDX1	peroxiredoxin 1	PRDX1	-0.526	Cytoplasm	enzyme	diagnosis
TUBA1C	-0.28707	48																														EEF1G	eukaryotic translation elongation factor 1 gamma	EEF1G	-0.871	Cytoplasm	translation regulator
FUS	-0.273477	10																														PRDX6	peroxiredoxin 6	PRDX6	-0.414	Cytoplasm	enzyme	unspecified application
HSP90B1	-0.27274	123																														SCRN1	secernin 1	SCRN1	-1.209	Cytoplasm	other
HNRNPC	-0.267054	33																														GLUD1	glutamate dehydrogenase 1	GLUD1	-1.507	Cytoplasm	enzyme	unspecified application
MDH2	-0.265398	299																														IMPDH2	inosine monophosphate dehydrogenase 2	IMPDH2	-0.494	Cytoplasm	enzyme		6-mercaptopurine/prednisone/thioguanine,cytarabine/daunorubicin/thioguanine,cytarabine/thioguanine,IFNA2B/ribavirin,interferon alfacon-1/ribavirin,methylprednisolone/mycophenolate mofetil,mycophenolate mofetil,mycophenolate mofetil/prednisone,mycophenolic acid,pegintron/ribavirin,ribavirin,thioguanine,VX-944
RPL4	-0.259746	44																														HIBADH	3-hydroxyisobutyrate dehydrogenase	HIBADH	-0.16	Cytoplasm	enzyme
GAPDH	-0.259335	620																														RNH1	ribonuclease/angiogenin inhibitor 1	RNH1	-1.366	Cytoplasm	other
PCBP2	-0.257886	11																														PRDX5	peroxiredoxin 5	PRDX5	-0.466	Cytoplasm	enzyme	unspecified application	auranofin
ENO1	-0.25639	565																														VDAC2	voltage dependent anion channel 2	VDAC2	-0.337	Cytoplasm	ion channel
ACAT1	-0.253225	43																														PSMD1	proteasome 26S subunit, non-ATPase 1	PSMD1	-2.259	Cytoplasm	other		bortezomib,bortezomib/cladribine/rituximab,bortezomib/dexamethasone,bortezomib/dexamethasone/doxorubicin,bortezomib/dexamethasone/lenalidomide,bortezomib/dexamethasone/pomalidomide,bortezomib/dexamethasone/rituximab,bortezomib/dexamethasone/thalidomide,bortezomib/doxorubicin,bortezomib/fulvestrant,bortezomib/lenalidomide,bortezomib/paclitaxel,bortezomib/prednisone,bortezomib/rituximab,bortezomib/…
ALDH1A3	-0.252876	70																														ATIC	5-aminoimidazole-4-carboxamide ribonucleotide formyltransferase/IMP cyclohydrolase	ATIC	-1.146	Cytoplasm	enzyme		gemcitabine/pemetrexed,pembrolizumab/pemetrexed,pemetrexed
SLC3A2	-0.223572	32																														TALDO1	transaldolase 1	TALDO1	-1.488	Cytoplasm	enzyme
RPS7	-0.220458	18																														HSPH1	heat shock protein family H (Hsp110) member 1	HSPH1	-2.139	Cytoplasm	other
HNRNPL	-0.217884	42																														EIF3F	eukaryotic translation initiation factor 3 subunit F	EIF3F	-3.275	Cytoplasm	translation regulator
ACTN1	-0.214962	63																														TGM2	transglutaminase 2	TGM2	-1.01	Cytoplasm	enzyme
HLA-A	-0.212484	56																														ETF1	eukaryotic translation termination factor 1	ETF1	-0.335	Cytoplasm	translation regulator
YWHAZ	-0.202934	82																														P4HB	prolyl 4-hydroxylase subunit beta	P4HB	-1.168	Cytoplasm	enzyme
RPSA	-0.197632	26																														PHGDH	phosphoglycerate dehydrogenase	PHGDH	-0.57	Cytoplasm	enzyme
XRCC6	-0.189615	44																														ITPA	inosine triphosphatase	ITPA	-0.993	Cytoplasm	enzyme	safety
VCP	-0.163477	71																														ACTC1	actin alpha cardiac muscle 1	ACTC1	-0.956	Cytoplasm	enzyme
HSPD1	-0.163173	295																														MAPRE1	microtubule associated protein RP/EB family member 1	MAPRE1	-0.848	Cytoplasm	other
TUBB	-0.162021	52																														HSPD1	heat shock protein family D (Hsp60) member 1	HSPD1	-0.163	Cytoplasm	enzyme	diagnosis,prognosis
HIBADH	-0.159652	11																														LASP1	LIM and SH3 protein 1	LASP1	-1.276	Cytoplasm	transporter
RPL10A	-0.130743	19																														POFUT1	protein O-fucosyltransferase 1	POFUT1	-0.043	Cytoplasm	enzyme
RHOA	-0.124969	26																														CANX	calnexin	CANX	-3.249	Cytoplasm	other	efficacy
ATOX1	-0.119907	20																														EIF6	eukaryotic translation initiation factor 6	EIF6	-4.62	Cytoplasm	translation regulator
EIF4A1	-0.0938822	87																														RPS8	ribosomal protein S8	RPS8	-0.364	Cytoplasm	other
ATP5B	-0.0868891	109																														YWHAB	tyrosine 3-monooxygenase/tryptophan 5-monooxygenase activation protein beta	YWHAB	-1.423	Cytoplasm	other
H2AFV	-0.0744154	16																														HSD17B10	hydroxysteroid 17-beta dehydrogenase 10	HSD17B10	-0.492	Cytoplasm	enzyme
HDLBP	-0.0692119	10																														CBR1	carbonyl reductase 1	CBR1	-0.008	Cytoplasm	enzyme
PARK7	-0.0642634	44																														ETFB	electron transfer flavoprotein subunit beta	ETFB	-0.748	Cytoplasm	transporter	unspecified application
EIF3A	-0.0618113	12																														RRBP1	ribosome binding protein 1	RRBP1	-2.302	Cytoplasm	other
HSP90AB1	-0.0572669	448																														EEF1B2	eukaryotic translation elongation factor 1 beta 2	EEF1B2	-0.982	Cytoplasm	translation regulator
RPL37A	-0.0535223	10																														RPS3	ribosomal protein S3	RPS3	-1.156	Cytoplasm	enzyme	unspecified application
POFUT1	-0.0426659	11																														RHOA	ras homolog family member A	RHOA	-0.125	Cytoplasm	enzyme
CCT8	-0.0391527	65																														CCT8	chaperonin containing TCP1 subunit 8	CCT8	-0.039	Cytoplasm	enzyme
HNRNPA2B1	-0.0389057	95																														EIF3D	eukaryotic translation initiation factor 3 subunit D	EIF3D	-2.189	Cytoplasm	other
PHB	-0.022415	63																														COPA	coatomer protein complex subunit alpha	COPA	-3.353	Cytoplasm	transporter
CBR1	-0.00773436	29																														HSPA5	heat shock protein family A (Hsp70) member 5	HSPA5	-1.205	Cytoplasm	enzyme	efficacy,unspecified application
Extended Data Fig 3B
	snNT	shH2K1-1	shH2K1-2		shNT	shEB1-1	shEB1-2
Rep 1	1	0.01254	0.2288		1	0.26083	0.22798
Rep 2	1	0	0.12		1	0.26033	0.21
Rep 3	1	0.025	0.33		1	0.261	0.238

## Sheet: Extended Data Fig 4
Source Data for Extended Data Fig 4B
Extended Data Fig 4B
WM115															WM266-4															WM1366															WM164
Rep #1								Normalized to DMSO				Average AAL	Average DRB1		Rep #1								Normalized to DMSO				Average AAL	Average DRB1		Rep #1								Normalized to DMSO				Average AAL	Average DRB1		Rep #1
	Cell Surface AAL	Cell Surface DRB1	pkH26		AAL/pkh26	DRB1/pkh26		AAL	DRB1							Cell Surface AAL	Cell Surface DRB1	pkH26		AAL/pkh26	DRB1/pkh26		AAL	DRB1							Cell Surface AAL	Cell Surface DRB1	pkH26		AAL/pkh26	DRB1/pkh26		AAL	DRB1							Cell Surface AAL	Cell Surface DRB1	pkH26
DMSO (D)	440	298	369		1.19241	0.807588		1	1		DMSO (D)	1	1		DMSO (D)	268	147	186		1.44086	0.790323		1	1		DMSO (D)	1	1		DMSO (D)	482	146	70.6		6.8272	2.06799		1	1		DMSO (D)	1	1		DMSO (D)	49.1	69.9	69.2
FUTi (i)	155	230	380		0.407895	0.605263		0.342075	0.74947		FUTi (i)	0.721167	0.799829		FUTi (i)	38.5	146	206		0.186893	0.708738		0.129709	0.89677		FUTi (i)	0.198908	0.776014		FUTi (i)	392	148	87		4.50575	1.70115		0.65997	0.822611		FUTi (i)	0.662518	0.804178		FUTi (i)	50.3	38	71.7
L-fuc (LF)	629	312	348		1.80747	0.896552		1.51581	1.11016		L-fuc (LF)	1.38547	1.36223		L-fuc (LF)	286	158	144		1.98611	1.09722		1.37842	1.38832		L-fuc (LF)	1.41076	1.47425		L-fuc (LF)	564	186	76		7.42105	2.44737		1.08698	1.18345		L-fuc (LF)	1.21056	1.17122		L-fuc (LF)	51.1	83	72.7
Rep #2								Normalized to DMSO							Rep #2								Normalized to DMSO							Rep #2								Normalized to DMSO							Rep #2
	Cell Surface AAL	Cell Surface DRB1	pkH26		AAL/pkh26	DRB1/pkh26		AAL	DRB1			AAL SEM	DRB1 SEM			Cell Surface AAL	Cell Surface DRB1	pkH26		AAL/pkh26	DRB1/pkh26		AAL	DRB1			AAL SEM	DRB1 SEM			Cell Surface AAL	Cell Surface DRB1	pkH26		AAL/pkh26	DRB1/pkh26		AAL	DRB1			AAL SEM	DRB1 SEM			Cell Surface AAL	Cell Surface DRB1	pkH26
DMSO (D)	583	129	371		1.57143	0.347709		1	1		DMSO (D)	0	0		DMSO (D)	184	96.5	231		0.796537	0.417749		1	1		DMSO (D)	0	0		DMSO (D)	479	145	69.9		6.85265	2.07439		1	1		DMSO (D)	0	0		DMSO (D)	143	8.33	220
FUTi (i)	582	110	367		1.58583	0.299728		1.00917	0.862007		FUTi (i)	0.197885	0.0330198		FUTi (i)	48.3	58.7	230		0.21	0.255217		0.263641	0.610935		FUTi (i)	0.0387272	0.0854377		FUTi (i)	391	147	86.4		4.52546	1.70139		0.660396	0.820187		FUTi (i)	0.0023377	0.017235		FUTi (i)	30	7.52	233
L-fuc (LF)	784	221	364		2.15385	0.607143		1.37063	1.74612		L-fuc (LF)	0.0713559	0.195061		L-fuc (LF)	200	117	168		1.19048	0.696429		1.49457	1.6671		L-fuc (LF)	0.0422618	0.0966159		L-fuc (LF)	560	185	75.7		7.39762	2.44386		1.07953	1.17811		L-fuc (LF)	0.127326	0.00968379		L-fuc (LF)	148	11.1	190
Rep #3								Normalized to DMSO							Rep #3								Normalized to DMSO							Rep #3								Normalized to DMSO							Rep #3
	Cell Surface AAL	Cell Surface DRB1	pkH26		AAL/pkh26	DRB1/pkh26		AAL	DRB1							Cell Surface AAL	Cell Surface DRB1	pkH26		AAL/pkh26	DRB1/pkh26		AAL	DRB1							Cell Surface AAL	Cell Surface DRB1	pkH26		AAL/pkh26	DRB1/pkh26		AAL	DRB1							Cell Surface AAL	Cell Surface DRB1	pkH26
DMSO (D)	341	438	409		0.833741	1.0709		1	1						DMSO (D)	152	5.92	636		0.238994	0.00930818		1	1						DMSO (D)	554	227	68.8		8.05233	3.29942		1	1						DMSO (D)	83.2	81.3	131
FUTi (i)	321	400	474		0.677215	0.843882		0.812261	0.788008						FUTi (i)	33.1	5.2	681		0.048605	0.00763583		0.203374	0.820336						FUTi (i)	440	208	81.9		5.37241	2.53968		0.667187	0.769736						FUTi (i)	24.7	57.9	148
L-fuc (LF)	360	448	340		1.05882	1.31765		1.26997	1.23041						L-fuc (LF)	243	9.52	748		0.324866	0.0127273		1.35931	1.36732						L-fuc (LF)	748	241	63.4		11.7981	3.80126		1.46518	1.1521						L-fuc (LF)	102.2	97.3	140
Total HLA-DRB1 mRNA															Total HLA-DRB1 mRNA															Total HLA-DRB1 mRNA															Total HLA-DRB1 mRNA
	Rep 1	Rep 2	Rep 3		Average DRB1 mRNA	DRB1 mRNA SEM										Rep 1	Rep 2	Rep 3		Average DRB1 mRNA	DRB1 mRNA SEM										Rep 1	Rep 2	Rep 3		Average DRB1 mRNA	DRB1 mRNA SEM										Rep 1	Rep 2	Rep 3
DMSO (D)	1	1	1		1	0									DMSO (D)	1	1	1		1	0									DMSO (D)	1	1	1		1	0									DMSO (D)	1	1	1
FUTi (i)	0.79	1.04	0.89		0.906667	0.0726483									FUTi (i)	1.06	1.05	1.4		1.17	0.115036									FUTi (i)	1.35	0.54	1.06		0.906667	0.0726483									FUTi (i)	3.1	1.1	0.33
L-fuc (LF)	0.82	1.12	1.22		1.05333	0.120185									L-fuc (LF)	1.8	1.5	0.79		1.36333	0.299462									L-fuc (LF)	0.22	0.24	1.6		1.05333	0.120185									L-fuc (LF)	2.5	1.01	1.3
Total HLA-DRB1 protein															Total HLA-DRB1 protein															Total HLA-DRB1 protein																Total HLA-DRB1 protein
Rep #1															Rep #1															Rep #1															Rep #1
	DRB1 Integrated Density	Tubulin Integrated Density	DRB/Tubulin	Standardized DRB/Tubulin				Average DRB1								DRB1 Integrated Density	Tubulin Integrated Density	DRB/Tubulin	Standardized DRB/Tubulin				Average DRB1								DRB1 Integrated Density	Tubulin Integrated Density	DRB/Tubulin	Standardized DRB/Tubulin				Average DRB1								DRB1 Integrated Density	Tubulin Integrated Density	DRB/Tubulin	Standardized DRB/Tubulin
DMSO (D)	100903	12257.3	8.23208	1											DMSO (D)	154924	19016.4	8.14685	1											DMSO (D)	8610.91	13566.7	0.634709	1											DMSO (D)	123001	19382	6.34612	1
FUTi (i)	154599	14791.4	10.4519	1.26966			DMSO (D)	1							FUTi (i)	134403	19127	7.02685	0.862524			DMSO (D)	1							FUTi (i)	10415.1	12555	0.829554	1.30698			DMSO (D)	1							FUTi (i)	148302	18639.5	7.95635	1.25373
L-fuc (LF)	189517	19628	9.65546	1.17291			FUTi (i)	1.12785							L-fuc (LF)	169975	21004.7	8.09223	0.993296			FUTi (i)	0.991879							L-fuc (LF)	18953.8	12496.1	1.51677	2.38971			FUTi (i)	1.11636							L-fuc (LF)	129265	14560.1	8.87801	1.39897
							L-fuc (LF)	1.28512														L-fuc (LF)	0.984764														L-fuc (LF)	1.57552
Rep #2															Rep #2															Rep #2															Rep #2
DMSO (D)	208575	17775.9	136211	1				DRB1 SEM							DMSO (D)	232253	22392.6	10.3719	1				DRB1 SEM							DMSO (D)	132632	300622	0.441193	1				DRB1 SEM							DMSO (D)	129588	17178.3	7.54369	1
FUTi (i)	226819	11179.7	189812	1.39352			DMSO (D)	0							FUTi (i)	237012	21541.2	11.0027	1.06082			DMSO (D)	0							FUTi (i)	111406	266080	0.418695	0.949006			DMSO (D)	0							FUTi (i)	158342	20436.9	7.74783	1.02706
L-fuc (LF)	228274	14906.2	175597	1.28915			FUTi (i)	0.206844							L-fuc (LF)	222060	22245	9.98245	0.962454			FUTi (i)	0.0647244							L-fuc (LF)	167035	286730	0.582552	1.3204			FUTi (i)	0.103992							L-fuc (LF)	165117	20304.5	8.13205	1.07799
							L-fuc (LF)	0.0636585														L-fuc (LF)	0.0112574														L-fuc (LF)	0.416442
Rep #3															Rep #3															Rep #3															Rep #3
DMSO (D)	16901.9	17153.5	0.985336	1											DMSO (D)	203617	14614.9	13.9321	1											DMSO (D)	132407	214260	0.617975	1											DMSO (D)	101929	15188.9	6.71073	1
FUTi (i)	11292.7	15909	0.70983	0.720394											FUTi (i)	217979	14868.3	14.6606	1.05229											FUTi (i)	149001	220577	0.675507	1.0931											FUTi (i)	109412	16352.4	6.69092	0.997047
L-fuc (LF)	25073	18263	1.37288	1.39332											L-fuc (LF)	232315	16699.1	13.9118	0.998543											L-fuc (LF)	133448	212448	0.628146	1.01646											L-fuc (LF)	101001	18318.6	5.51354	0.821601
[truncated: 7 more columns]

[truncated: 2 more sheets: Extended Data Fig 5, Extended Data Fig 6]
